# Supplementary material for: TCF11 Has a Potent Tumor-Repressing Effect Than Its Prototypic Nrf1α by Definition of Both Similar Yet Different Regulatory Profiles, With a Striking Disparity From Nrf2
Source: Front Oncol. 2021 Jun 29;11:707032. doi: 10.3389/fonc.2021.707032 (PMC8276104; doi:10.3389/fonc.2021.707032)
Supplement: Supplementary Table 1 — The primers for construction or qPCR used in this paper. [file DataSheet_2.zip]

Archive with 11 entries (10 files):
- Supplementary Tables-revised-210623FIO/
- Supplementary Tables-revised-210623FIO/Supplementary Table S1-Primers.docx
- Supplementary Tables-revised-210623FIO/Supplementary Table S10-prognostic correlation.docx
- Supplementary Tables-revised-210623FIO/Supplementary Table S2-TCF11-DEGs.xlsx
- Supplementary Tables-revised-210623FIO/Supplementary Table S3-Nrf1a┴-DEGs.xlsx
- Supplementary Tables-revised-210623FIO/Supplementary Table S4-Nrf2-DEGs.xlsx
- Supplementary Tables-revised-210623FIO/Supplementary Table S5-TCF11-añN-DEGs.xlsx
- Supplementary Tables-revised-210623FIO/Supplementary Table S6-annotation of group A-B-C.xlsx
- Supplementary Tables-revised-210623FIO/Supplementary Table S7-annotation of group D-E-F.xlsx
- Supplementary Tables-revised-210623FIO/Supplementary Table S8-annotation of group G-H-I.xlsx
- Supplementary Tables-revised-210623FIO/Supplementary Table S9-annotation of group J-K-L.xlsx
