# Supplementary material for: TCF11 Has a Potent Tumor-Repressing Effect Than Its Prototypic Nrf1α by Definition of Both Similar Yet Different Regulatory Profiles, With a Striking Disparity From Nrf2
Source: Front Oncol. 2021 Jun 29;11:707032. doi: 10.3389/fonc.2021.707032 (PMC8276104; doi:10.3389/fonc.2021.707032)
Supplement: Supplementary Table 1 — The primers for construction or qPCR used in this paper. [file DataSheet_2.zip › Supplementary Tables-revised-210623FIO/Supplementary Table S2-TCF11-DEGs.xlsx]

## Sheet: Genes up-regulated by TCF11
GeneID	Gene_length	Control-RPKM	TCF11-RPKM	log2 Ratio(TCF11/Control)	Up-Down-Regulation(TCF11/Control)	P-value	FDR	Symbol	Description	KEGG Orthology	GO Component	GO Function	GO Process	Blast nr
4779	4891	69.2488	1515.43	4.45179	Up	0	0	NFE2L1	nuclear factor (erythroid-derived 2)-like 1	K09040	GO:0043231//intracellular membrane-bounded organelle	GO:0000989//transcription factor binding transcription factor activity;GO:0001071//nucleic acid binding transcription factor activity;GO:0003677//DNA binding;GO:0005515//protein binding	GO:0006351//transcription, DNA-dependent;GO:0006779//porphyrin-containing compound biosynthetic process;GO:0006952//defense response;GO:0032502//developmental process	gi|21748606|dbj|BAC03440.1|/0/1
4869	1449	302.897	671.991	1.14962	Up	0	0	NPM1	nucleophosmin (nucleolar phosphoprotein B23, numatrin)	K11276	GO:0000922//spindle pole;GO:0005815//microtubule organizing center;GO:0031981//nuclear lumen;GO:0032991//macromolecular complex	GO:0003676//nucleic acid binding;GO:0003712//transcription cofactor activity;GO:0008134//transcription factor binding;GO:0042802//identical protein binding;GO:0043021//ribonucleoprotein complex binding;GO:0046983//protein dimerization activity	GO:0006259//DNA metabolic process;GO:0006461//protein complex assembly;GO:0007568//aging;GO:0008283//cell proliferation;GO:0010639;GO:0015031//protein transport;GO:0022402//cell cycle process;GO:0023052//signaling;GO:0032070;GO:0042254//ribosome biogenesis;GO:0043066//negative regulation of apoptotic process;GO:0043486//histone exchange;GO:0050896//response to stimulus;GO:0051091//positive regula…	gi|471361389|ref|XP_004371260.1|/1.20023e-118/1
26986	2869	201.446	554.375	1.46047	Up	0	0	PABPC1	poly(A) binding protein, cytoplasmic 1	K13126	GO:0005681//spliceosomal complex;GO:0044444//cytoplasmic part	GO:0003729//mRNA binding;GO:0005515//protein binding;GO:0090079	GO:0000288//nuclear-transcribed mRNA catabolic process, deadenylation-dependent decay;GO:0000377;GO:0006412//translation;GO:0031124//mRNA 3'-end processing;GO:0043488//regulation of mRNA stability	gi|41386798|ref|NP_776993.1|/0/1
3329	2339	99.142	378.505	1.93274	Up	0	0	HSPD1	heat shock 60kDa protein 1 (chaperonin)	K04077	GO:0005768//endosome;GO:0012505//endomembrane system;GO:0016023//cytoplasmic membrane-bounded vesicle;GO:0019866//organelle inner membrane;GO:0043235//receptor complex;GO:0044421//extracellular region part;GO:0044425//membrane part;GO:0044429//mitochondrial part	GO:0005515//protein binding;GO:0017111//nucleoside-triphosphatase activity;GO:0032559;GO:0043565//sequence-specific DNA binding;GO:0043566//structure-specific DNA binding	GO:0002224//toll-like receptor signaling pathway;GO:0002367//cytokine production involved in immune response;GO:0002424;GO:0002696//positive regulation of leukocyte activation;GO:0006457//protein folding;GO:0006915//apoptotic process;GO:0009207;GO:0031647//regulation of protein stability;GO:0032481//positive regulation of type I interferon production;GO:0043623//cellular protein complex assembly;…	gi|31542947|ref|NP_002147.2|/0/1
3320	3887	70.4322	342.302	2.28096	Up	0	0	HSP90AA1	heat shock protein 90kDa alpha (cytosolic), class A member 1	K04079	GO:0016020//membrane;GO:0048770	GO:0019904//protein domain specific binding;GO:0030234//enzyme regulator activity;GO:0032559;GO:0042802//identical protein binding	GO:0006457//protein folding;GO:0006612//protein targeting to membrane;GO:0006807//nitrogen compound metabolic process;GO:0006935//chemotaxis;GO:0006950//response to stress;GO:0022402//cell cycle process;GO:0023052//signaling;GO:0031328//positive regulation of cellular biosynthetic process;GO:0032768;GO:0051131//chaperone-mediated protein complex assembly	gi|83699649|gb|ABC40730.1|/0/1
5931	2021	137.337	302.269	1.13812	Up	5.37986e-252	2.42508e-249	RBBP7	retinoblastoma binding protein 7	K11659	GO:0000118//histone deacetylase complex;GO:0031519//PcG protein complex	GO:0005488//binding;GO:0030528//transcription regulator activity	GO:0006259//DNA metabolic process;GO:0006357//regulation of transcription from RNA polymerase II promoter;GO:0010286//heat acclimation;GO:0016049//cell growth;GO:0032501//multicellular organismal process;GO:0043486//histone exchange	gi|4506439|ref|NP_002884.1|/0/1
7534	3077	122.347	284.451	1.21721	Up	0	0	YWHAZ	tyrosine 3-monooxygenase/tryptophan 5-monooxygenase activation protein, zeta polypeptide	K06630	GO:0000267//cell fraction;GO:0032991//macromolecular complex;GO:0044430//cytoskeletal part;GO:0048770	GO:0005515//protein binding	GO:0001775//cell activation;GO:0002441;GO:0006605//protein targeting;GO:0007599//hemostasis;GO:0016070//RNA metabolic process;GO:0042221//response to chemical stimulus;GO:0043066//negative regulation of apoptotic process	gi|397502369|ref|XP_003821833.1|/7.75764e-157/1
1982	4028	84.9719	214.449	1.33558	Up	0	0	EIF4G2	eukaryotic translation initiation factor 4 gamma, 2	K03260	GO:0043234//protein complex	GO:0003723//RNA binding;GO:0008135//translation factor activity, nucleic acid binding	GO:0006413//translational initiation;GO:0022402//cell cycle process	gi|62088114|dbj|BAD92504.1|/0/1
6726	1648	95.7339	204.157	1.09257	Up	6.77014e-131	1.07224e-128	SRP9	signal recognition particle 9kDa	K03109	GO:0030867//rough endoplasmic reticulum membrane;GO:0048500//signal recognition particle	GO:0003723//RNA binding;GO:0043021//ribonucleoprotein complex binding	GO:0006448//regulation of translational elongation;GO:0006613//cotranslational protein targeting to membrane	gi|194363758|ref|NP_001123912.1|/6.65845e-21/1
821	4953	91.6493	198.016	1.11142	Up	0	0	CANX	calnexin	K08054	GO:0031090//organelle membrane;GO:0031224//intrinsic to membrane;GO:0044432//endoplasmic reticulum part;GO:0048770	GO:0005515//protein binding;GO:0030246//carbohydrate binding;GO:0046872//metal ion binding	GO:0006487//protein N-linked glycosylation;GO:0015031//protein transport	gi|194378218|dbj|BAG57859.1|/0/1
1382	1088	66.5369	188.222	1.50021	Up	1.13498e-130	1.76574e-128	CRABP2	cellular retinoic acid binding protein 2	K08754;K08756;K08752	GO:0031981//nuclear lumen	GO:0005501//retinoid binding	GO:0001523//retinoid metabolic process;GO:0006351//transcription, DNA-dependent;GO:0009888//tissue development;GO:0023052//signaling;GO:0030326//embryonic limb morphogenesis;GO:0051234//establishment of localization	gi|440903652|gb|ELR54289.1|/2.9279e-74/1
3725	3338	85.1931	180.861	1.08607	Up	4.9566e-231	1.85398e-228	JUN	jun proto-oncogene	K04448	GO:0000785//chromatin;GO:0031981//nuclear lumen;GO:0043234//protein complex;GO:0044444//cytoplasmic part	GO:0000981//sequence-specific DNA binding RNA polymerase II transcription factor activity;GO:0003712//transcription cofactor activity;GO:0005099//Ras GTPase activator activity;GO:0030528//transcription regulator activity;GO:0042802//identical protein binding;GO:0043565//sequence-specific DNA binding;GO:0043566//structure-specific DNA binding;GO:0046332//SMAD binding;GO:0046983//protein dimerizati…	GO:0000165//MAPK cascade;GO:0000302//response to reactive oxygen species;GO:0001933//negative regulation of protein phosphorylation;GO:0001935//endothelial cell proliferation;GO:0002224//toll-like receptor signaling pathway;GO:0002237//response to molecule of bacterial origin;GO:0002763//positive regulation of myeloid leukocyte differentiation;GO:0003007//heart morphogenesis;GO:0006275//regulatio…	gi|49456409|emb|CAG46525.1|/3.31753e-132/1
1968	3486	63.8207	174.676	1.45258	Up	0	0	EIF2S3	eukaryotic translation initiation factor 2, subunit 3 gamma, 52kDa	K03242	GO:0044444//cytoplasmic part	GO:0008135//translation factor activity, nucleic acid binding;GO:0017111//nucleoside-triphosphatase activity;GO:0032561//guanyl ribonucleotide binding	GO:0006412//translation;GO:0009207	gi|4503507|ref|NP_001406.1|/0/1
1917	2022	62.1322	172.861	1.4762	Up	2.14144e-216	6.84482e-214	EEF1A2	eukaryotic translation elongation factor 1 alpha 2	K03231	GO:0043231//intracellular membrane-bounded organelle;GO:0043234//protein complex;GO:0044297//cell body	GO:0008135//translation factor activity, nucleic acid binding;GO:0017111//nucleoside-triphosphatase activity;GO:0032561//guanyl ribonucleotide binding	GO:0006412//translation;GO:0009207;GO:0042221//response to chemical stimulus;GO:0043066//negative regulation of apoptotic process	gi|440889941|gb|ELR44723.1|/0/1
3646	1516	32.4058	158.818	2.29305	Up	3.74504e-272	1.99508e-269	EIF3E	eukaryotic translation initiation factor 3, subunit E	K03250	GO:0016604//nuclear body;GO:0043234//protein complex;GO:0044427//chromosomal part;GO:0044444//cytoplasmic part	GO:0005515//protein binding;GO:0008135//translation factor activity, nucleic acid binding	GO:0000956//nuclear-transcribed mRNA catabolic process;GO:0006446//regulation of translational initiation	gi|402878942|ref|XP_003903117.1|/0/1
7171	2645	70.8578	156.378	1.14204	Up	3.14494e-172	7.27474e-170	TPM4	tropomyosin 4	K10375	GO:0005865//striated muscle thin filament;GO:0005884//actin filament;GO:0032432//actin filament bundle	GO:0005198//structural molecule activity;GO:0046872//metal ion binding	GO:0003015//heart process;GO:0006936//muscle contraction;GO:0006950//response to stress;GO:0009987//cellular process;GO:0030239//myofibril assembly	gi|471405033|ref|XP_004384492.1|/3.28011e-71/1
7184	2879	42.6223	151.907	1.8335	Up	0	0	HSP90B1	heat shock protein 90kDa beta (Grp94), member 1	K09487	GO:0031090//organelle membrane;GO:0042598;GO:0044425//membrane part;GO:0044432//endoplasmic reticulum part;GO:0048770	GO:0003676//nucleic acid binding;GO:0019902//phosphatase binding;GO:0032559;GO:0046872//metal ion binding;GO:0070325//lipoprotein particle receptor binding	GO:0006810//transport;GO:0006874//cellular calcium ion homeostasis;GO:0006950//response to stress;GO:0007015//actin filament organization;GO:0010921//regulation of phosphatase activity;GO:0033198//response to ATP;GO:0043066//negative regulation of apoptotic process;GO:0043161//proteasomal ubiquitin-dependent protein catabolic process	gi|441629696|ref|XP_003269991.2|/0/1
3162	1606	19.4723	138.319	2.8285	Up	0	0	HMOX1	heme oxygenase (decycling) 1	K00510	GO:0031090//organelle membrane;GO:0031981//nuclear lumen;GO:0042598;GO:0044421//extracellular region part;GO:0044444//cytoplasmic part;GO:0044459//plasma membrane part	GO:0004620//phospholipase activity;GO:0005506//iron ion binding;GO:0016705//oxidoreductase activity, acting on paired donors, with incorporation or reduction of molecular oxygen;GO:0042802//identical protein binding;GO:0060089	GO:0000302//response to reactive oxygen species;GO:0002719;GO:0006355//regulation of transcription, DNA-dependent;GO:0006787;GO:0006810//transport;GO:0006875//cellular metal ion homeostasis;GO:0006954//inflammatory response;GO:0007249//I-kappaB kinase/NF-kappaB cascade;GO:0007584//response to nutrient;GO:0008284//positive regulation of cell proliferation;GO:0008285//negative regulation of cell pr…	gi|4504437|ref|NP_002124.1|/1.85718e-161/1
7812	4330	45.583	136.513	1.58247	Up	0	0	CSDE1	cold shock domain containing E1, RNA-binding	K01490	GO:0044424//intracellular part	GO:0003676//nucleic acid binding	GO:0006351//transcription, DNA-dependent;GO:0008406//gonad development	gi|40788973|dbj|BAA74908.2|/0/1
1053	1550	60.5275	132.642	1.13188	Up	2.25524e-85	1.86137e-83	CEBPE	CCAAT/enhancer binding protein (C/EBP), epsilon	K10051	GO:0031981//nuclear lumen	GO:0001071//nucleic acid binding transcription factor activity;GO:0003677//DNA binding;GO:0030528//transcription regulator activity;GO:0042802//identical protein binding;GO:0046983//protein dimerization activity	GO:0001816//cytokine production;GO:0002573//myeloid leukocyte differentiation;GO:0006351//transcription, DNA-dependent;GO:0006897//endocytosis;GO:0006952//defense response	gi|28872800|ref|NP_001796.2|/3.25086e-163/1
26135	6764	52.8889	116.057	1.1338	Up	0	0	SERBP1	SERPINE1 mRNA binding protein 1	K13199	GO:0044464//cell part	GO:0003729//mRNA binding	-	gi|119626900|gb|EAX06495.1|/2.04126e-139/1
64710	6471	45.8691	110.602	1.26979	Up	0	0	NUCKS1	nuclear casein kinase and cyclin-dependent kinase substrate 1	-	-	-	-	gi|11493465|gb|AAG35506.1|AF130117_39/1.44442e-41/1
1719	3932	47.3348	109.313	1.20749	Up	2.2843e-195	6.27469e-193	DHFR	dihydrofolate reductase	K00287	GO:0044444//cytoplasmic part	GO:0000166//nucleotide binding;GO:0016646//oxidoreductase activity, acting on the CH-NH group of donors, NAD or NADP as acceptor	GO:0000082//G1/S transition of mitotic cell cycle;GO:0006544//glycine metabolic process;GO:0006575//cellular modified amino acid metabolic process;GO:0006760//folic acid-containing compound metabolic process;GO:0006766//vitamin metabolic process;GO:0009117//nucleotide metabolic process;GO:0014070//response to organic cyclic compound	gi|119616265|gb|EAW95859.1|/1.51519e-123/1
1434	3627	28.9991	101.375	1.80563	Up	1.2e-303	7.81333e-301	CSE1L	CSE1 chromosome segregation 1-like (yeast)	-	GO:0043231//intracellular membrane-bounded organelle	GO:0005049//nuclear export signal receptor activity;GO:0022892	GO:0012501//programmed cell death;GO:0015031//protein transport	gi|466073481|ref|XP_004282932.1|/0/1
8667	1286	40.6417	92.9364	1.19328	Up	1.11788e-54	4.59166e-53	EIF3H	eukaryotic translation initiation factor 3, subunit H	K03247	GO:0043234//protein complex;GO:0044444//cytoplasmic part	GO:0008135//translation factor activity, nucleic acid binding	GO:0006413//translational initiation	gi|297683508|ref|XP_002819420.1|/6.2488e-154/1
6897	2996	30.3752	92.7979	1.6112	Up	5.08524e-196	1.44191e-193	TARS	threonyl-tRNA synthetase	K01868	GO:0044444//cytoplasmic part	GO:0004812//aminoacyl-tRNA ligase activity;GO:0032559;GO:0042802//identical protein binding	GO:0006418//tRNA aminoacylation for protein translation	gi|410039487|ref|XP_003950628.1|/0/1
51247	1521	36.2121	91.4327	1.33624	Up	2.87834e-75	1.96129e-73	PAIP2	poly(A) binding protein interacting protein 2	-	GO:0044424//intracellular part	GO:0005488//binding;GO:0045182//translation regulator activity	GO:0006446//regulation of translational initiation	gi|119582513|gb|EAW62109.1|/2.39549e-47/1
4673	5125	42.6504	86.0343	1.01235	Up	4.55776e-151	9.00286e-149	NAP1L1	nucleosome assembly protein 1-like 1	K11279	-	GO:0005488//binding	GO:0009987//cellular process	gi|67970718|dbj|BAE01701.1|/8.75607e-121/1
2098	1208	36.2789	84.6665	1.22266	Up	7.96456e-49	2.72938e-47	ESD	esterase D	K01070	GO:0031410//cytoplasmic vesicle	GO:0016790//thiolester hydrolase activity	-	gi|33413400|ref|NP_001975.1|/2.15382e-169/1
900	2484	23.3496	81.0446	1.79532	Up	7.71942e-166	1.76243e-163	CCNG1	cyclin G1	K10145	GO:0043005//neuron projection;GO:0043231//intracellular membrane-bounded organelle;GO:0044297//cell body;GO:0044444//cytoplasmic part	GO:0005515//protein binding	GO:0000087//M phase of mitotic cell cycle;GO:0006915//apoptotic process;GO:0007417//central nervous system development;GO:0009719;GO:0031572//G2 DNA damage checkpoint;GO:0040007//growth	gi|4757934|ref|NP_004051.1|/2.13796e-157/1
3638	3020	29.6322	77.8855	1.39419	Up	2.39322e-134	4.04546e-132	INSIG1	insulin induced gene 1	-	GO:0031090//organelle membrane;GO:0031224//intrinsic to membrane;GO:0043231//intracellular membrane-bounded organelle;GO:0044425//membrane part	GO:0005488//binding	GO:0006639//acylglycerol metabolic process;GO:0006694//steroid biosynthetic process;GO:0006950//response to stress;GO:0008203//cholesterol metabolic process;GO:0009890//negative regulation of biosynthetic process;GO:0031327;GO:0032868//response to insulin stimulus;GO:0032933//SREBP signaling pathway;GO:0033993//response to lipid;GO:0042471//ear morphogenesis;GO:0043627//response to estrogen stimu…	gi|51094470|gb|EAL23728.1|/1.13347e-127/1
7112	4186	37.6381	76.8096	1.02909	Up	1.12364e-113	1.35298e-111	TMPO	thymopoietin	K11853;K09228;K11447;K10592;K08860;K09188;K00797	GO:0005635//nuclear envelope;GO:0019866//organelle inner membrane;GO:0031224//intrinsic to membrane;GO:0044427//chromosomal part	GO:0003676//nucleic acid binding;GO:0005515//protein binding	GO:0006351//transcription, DNA-dependent;GO:0006998//nuclear envelope organization	gi|73760405|ref|NP_001027454.1|/0/1
4735	3598	33.0223	71.9335	1.12323	Up	1.0883e-105	1.23434e-103	SEPT2	septin 2	K04557	GO:0000776//kinetochore;GO:0005624//membrane fraction;GO:0005819//spindle;GO:0015629//actin cytoskeleton;GO:0016020//membrane;GO:0031981//nuclear lumen;GO:0032155;GO:0032156;GO:0044444//cytoplasmic part	GO:0005515//protein binding;GO:0017111//nucleoside-triphosphatase activity;GO:0032561//guanyl ribonucleotide binding	GO:0000087//M phase of mitotic cell cycle;GO:0008104//protein localization;GO:0015813//L-glutamate transport;GO:0019222//regulation of metabolic process;GO:0030030//cell projection organization;GO:0043623//cellular protein complex assembly	gi|1040689|dbj|BAA05893.1|/0/1
7503	19296	18.506	71.6638	1.95325	Up	0	0	XIST	X inactive specific transcript (non-protein coding)	K14822	-	-	-	gi|119619068|gb|EAW98662.1|/5.47882e-76/1
10412	1510	28.5931	71.5643	1.32357	Up	4.71052e-58	2.16217e-56	NSA2	NSA2 ribosome biogenesis homolog (S. cerevisiae)	K14842	GO:0031981//nuclear lumen;GO:0032991//macromolecular complex	-	GO:0042254//ribosome biogenesis	gi|410651502|ref|NP_001258594.1|/4.89941e-97/1
9188	4839	16.3242	68.166	2.06204	Up	0	0	DDX21	DEAD (Asp-Glu-Ala-Asp) box helicase 21	K13183	GO:0031981//nuclear lumen	GO:0003676//nucleic acid binding;GO:0003724//RNA helicase activity;GO:0032559	-	gi|50659095|ref|NP_004719.2|/0/1
1964	4431	13.3339	67.941	2.34919	Up	0	0	EIF1AX	eukaryotic translation initiation factor 1A, X-linked	K03236	GO:0044444//cytoplasmic part	GO:0008135//translation factor activity, nucleic acid binding	GO:0006412//translation	gi|390479600|ref|XP_002762751.2|/1.85396e-55/1
8073	3939	32.9106	67.6742	1.04005	Up	3.33794e-96	3.20661e-94	PTP4A2	protein tyrosine phosphatase type IVA, member 2	K01104	GO:0005768//endosome;GO:0016020//membrane	GO:0004725//protein tyrosine phosphatase activity;GO:0005488//binding	GO:0006470//protein dephosphorylation	gi|440896935|gb|ELR48726.1|/2.06568e-96/1
3189	2427	30.6304	67.5978	1.14201	Up	1.83603e-69	1.07951e-67	HNRNPH3	heterogeneous nuclear ribonucleoprotein H3 (2H9)	K12898	GO:0030529//ribonucleoprotein complex;GO:0043231//intracellular membrane-bounded organelle	GO:0003676//nucleic acid binding	GO:0000377	gi|431904171|gb|ELK09593.1|/1.21193e-56/1
6651	8412	29.9467	65.4	1.12689	Up	1.40359e-223	5.03574e-221	SON	SON DNA binding protein	K06237;K13908	GO:0016604//nuclear body	GO:0003723//RNA binding;GO:0019904//protein domain specific binding	GO:0043066//negative regulation of apoptotic process	gi|29421186|dbj|BAA82971.2|/0/1
3308	3385	30.7206	63.0956	1.03833	Up	3.01414e-77	2.13664e-75	HSPA4	heat shock 70kDa protein 4	K09489	GO:0031981//nuclear lumen	GO:0032559	GO:0006612//protein targeting to membrane;GO:0006950//response to stress;GO:0051131//chaperone-mediated protein complex assembly	gi|38327039|ref|NP_002145.3|/0/1
5440	971	30.4235	62.9131	1.04817	Up	1.21377e-23	1.41876e-22	POLR2K	polymerase (RNA) II (DNA directed) polypeptide K, 7.0kDa	K03009	GO:0031981//nuclear lumen	GO:0003676//nucleic acid binding;GO:0034062//RNA polymerase activity;GO:0046914//transition metal ion binding	GO:0000377;GO:0006289//nucleotide-excision repair;GO:0006352//DNA-dependent transcription, initiation;GO:0006353//DNA-dependent transcription, termination;GO:0006354//DNA-dependent transcription, elongation;GO:0006355//regulation of transcription, DNA-dependent;GO:0006397//mRNA processing;GO:0045935	gi|8248885|gb|AAB27565.2|/2.65267e-28/1
4076	5562	30.0971	62.7998	1.06114	Up	1.36418e-129	2.08542e-127	CAPRIN1	cell cycle associated protein 1	-	GO:0016021//integral to membrane;GO:0030529//ribonucleoprotein complex;GO:0042995//cell projection;GO:0043005//neuron projection;GO:0044444//cytoplasmic part	GO:0003676//nucleic acid binding	GO:0006412//translation;GO:0031346//positive regulation of cell projection organization;GO:0048869//cellular developmental process	gi|301770499|ref|XP_002920661.1|/0/1
6605	2425	27.8891	61.7852	1.14756	Up	4.4512e-64	2.34991e-62	SMARCE1	SWI/SNF related, matrix associated, actin dependent regulator of chromatin, subfamily e, member 1	K11651	GO:0005694//chromosome;GO:0031981//nuclear lumen;GO:0070603//SWI/SNF superfamily-type complex	GO:0003676//nucleic acid binding;GO:0003712//transcription cofactor activity;GO:0005515//protein binding;GO:0016407//acetyltransferase activity	GO:0006355//regulation of transcription, DNA-dependent;GO:0034728//nucleosome organization;GO:0048731	gi|301779135|ref|XP_002925003.1|/1.23781e-166/1
26156	5137	22.3286	60.9459	1.44864	Up	1.08965e-188	2.69804e-186	RSL1D1	ribosomal L1 domain containing 1	K14775	GO:0030529//ribonucleoprotein complex;GO:0031981//nuclear lumen	GO:0003676//nucleic acid binding;GO:0005198//structural molecule activity	GO:0008104//protein localization;GO:0010467//gene expression	gi|3668141|emb|CAA07491.1|/0/1
9510	4670	26.0676	60.1036	1.20519	Up	6.82358e-128	9.99654e-126	ADAMTS1	ADAM metallopeptidase with thrombospondin type 1 motif, 1	K08617	GO:0005578//proteinaceous extracellular matrix;GO:0031982//vesicle	GO:0004175//endopeptidase activity;GO:0005539//glycosaminoglycan binding;GO:0046914//transition metal ion binding	GO:0007166//cell surface receptor signaling pathway;GO:0008283//cell proliferation;GO:0019538//protein metabolic process;GO:0022602//ovulation cycle process;GO:0060343	gi|7243073|dbj|BAA92584.1|/0/1
11260	3961	23.057	59.1197	1.35843	Up	1.26179e-128	1.87985e-126	XPOT	exportin, tRNA	K14288	GO:0005635//nuclear envelope;GO:0031981//nuclear lumen	GO:0003723//RNA binding;GO:0022892	GO:0006405//RNA export from nucleus;GO:0015031//protein transport	gi|8051636|ref|NP_009166.2|/0/1
23741	2096	24.4711	58.5115	1.25764	Up	9.29192e-61	4.53755e-59	EID1	EP300 interacting inhibitor of differentiation 1	-	GO:0043231//intracellular membrane-bounded organelle	GO:0003712//transcription cofactor activity;GO:0016564//transcription repressor activity;GO:0019899//enzyme binding;GO:0030234//enzyme regulator activity	GO:0006357//regulation of transcription from RNA polymerase II promoter;GO:0048869//cellular developmental process	gi|350536479|ref|NP_001233427.1|/8.32403e-59/1
29117	2330	26.379	58.4946	1.14891	Up	1.47279e-58	6.8136e-57	BRD7	bromodomain containing 7	K11723	GO:0043231//intracellular membrane-bounded organelle	GO:0003712//transcription cofactor activity;GO:0042393//histone binding;GO:0043565//sequence-specific DNA binding	GO:0000082//G1/S transition of mitotic cell cycle;GO:0006355//regulation of transcription, DNA-dependent;GO:0007166//cell surface receptor signaling pathway;GO:0008283//cell proliferation;GO:0016573//histone acetylation	gi|75041538|sp|Q5R8B0.1|BRD7_PONAB/0/1
3376	4716	24.5514	57.6773	1.2322	Up	2.34182e-128	3.4596e-126	IARS	isoleucyl-tRNA synthetase	K01870	GO:0000267//cell fraction;GO:0031981//nuclear lumen;GO:0044444//cytoplasmic part	GO:0004812//aminoacyl-tRNA ligase activity;GO:0032559	GO:0006418//tRNA aminoacylation for protein translation	gi|94721239|ref|NP_038203.2|/0/1
11198	4684	23.8412	57.2316	1.26335	Up	1.61228e-131	2.60035e-129	SUPT16H	suppressor of Ty 16 homolog (S. cerevisiae)	-	GO:0031981//nuclear lumen;GO:0043232	GO:0003711//transcription elongation regulator activity;GO:0032561//guanyl ribonucleotide binding	GO:0006259//DNA metabolic process;GO:0006354//DNA-dependent transcription, elongation;GO:0033554//cellular response to stress;GO:0034728//nucleosome organization;GO:0045935	gi|335292602|ref|XP_001929215.3|/0/1
29883	2646	19.3436	56.1875	1.53839	Up	6.19362e-99	6.25769e-97	CNOT7	CCR4-NOT transcription complex, subunit 7	K12581	GO:0005667//transcription factor complex;GO:0044444//cytoplasmic part	GO:0001071//nucleic acid binding transcription factor activity;GO:0005488//binding;GO:0030528//transcription regulator activity;GO:0060089	GO:0000288//nuclear-transcribed mRNA catabolic process, deadenylation-dependent decay;GO:0006357//regulation of transcription from RNA polymerase II promoter;GO:0023052//signaling	gi|148703547|gb|EDL35494.1|/9.36009e-142/1
55299	1303	19.3498	56.0288	1.53385	Up	2.76584e-49	9.66669e-48	BRIX1	BRX1, biogenesis of ribosomes, homolog (S. cerevisiae)	K14820	GO:0031981//nuclear lumen	GO:0016876//ligase activity, forming aminoacyl-tRNA and related compounds;GO:0032559	GO:0010467//gene expression;GO:0022613//ribonucleoprotein complex biogenesis	gi|55770900|ref|NP_060791.3|/0/1
55699	3549	26.0691	54.5076	1.06412	Up	6.07568e-73	3.88402e-71	IARS2	isoleucyl-tRNA synthetase 2, mitochondrial	K01870	GO:0044429//mitochondrial part	GO:0004812//aminoacyl-tRNA ligase activity;GO:0032559	GO:0006418//tRNA aminoacylation for protein translation	gi|46852147|ref|NP_060530.3|/0/1
5358	3612	17.4358	54.3576	1.64043	Up	1.27224e-142	2.25918e-140	PLS3	plastin 3	K06115;K10382	GO:0005902//microvillus;GO:0044424//intracellular part	GO:0008092//cytoskeletal protein binding;GO:0046872//metal ion binding	-	gi|7549809|ref|NP_005023.2|/0/1
51203	2471	19.2684	54.2203	1.4926	Up	1.65483e-85	1.37877e-83	NUSAP1	nucleolar and spindle associated protein 1	-	GO:0005819//spindle;GO:0031981//nuclear lumen	GO:0003676//nucleic acid binding;GO:0015631//tubulin binding	GO:0000070//mitotic sister chromatid segregation;GO:0007088//regulation of mitosis;GO:0033205//cell cycle cytokinesis	gi|341865566|ref|NP_001230073.1|/0/1
26354	2159	21.3011	54.1782	1.34679	Up	2.38934e-64	1.27287e-62	GNL3	guanine nucleotide binding protein-like 3 (nucleolar)	K14538	GO:0031981//nuclear lumen	GO:0032561//guanyl ribonucleotide binding	GO:0008283//cell proliferation	gi|6457340|gb|AAF09482.1|AF191018_1/0/1
3936	3808	13.2136	53.3828	2.01435	Up	2.30238e-195	6.22705e-193	LCP1	lymphocyte cytosolic protein 1 (L-plastin)	K10382	GO:0001726//ruffle;GO:0015629//actin cytoskeleton;GO:0044444//cytoplasmic part;GO:0044459//plasma membrane part	GO:0003779//actin binding;GO:0046872//metal ion binding	GO:0002285;GO:0006886//intracellular protein transport;GO:0006950//response to stress;GO:0007015//actin filament organization;GO:0009887//organ morphogenesis	gi|167614506|ref|NP_002289.2|/0/1
829	2758	19.6959	52.9829	1.42763	Up	3.37938e-87	2.92658e-85	CAPZA1	capping protein (actin filament) muscle Z-line, alpha 1	K10364	GO:0015629//actin cytoskeleton;GO:0043234//protein complex;GO:0044444//cytoplasmic part	GO:0008092//cytoskeletal protein binding	GO:0006952//defense response;GO:0007599//hemostasis;GO:0030835//negative regulation of actin filament depolymerization;GO:0065003	gi|344275317|ref|XP_003409459.1|/6.98476e-165/1
7913	2879	14.5833	52.6449	1.85198	Up	9.64708e-131	1.51425e-128	DEK	DEK oncogene	-	-	GO:0003702//RNA polymerase II transcription factor activity;GO:0005515//protein binding	GO:0006355//regulation of transcription, DNA-dependent;GO:0019058//viral infectious cycle;GO:0023052//signaling;GO:0050794//regulation of cellular process	gi|426351693|ref|XP_004043364.1|/9.39117e-109/1
3843	6019	23.6411	52.3804	1.14773	Up	8.54924e-133	1.40463e-130	IPO5	importin 5	K14293	GO:0005635//nuclear envelope;GO:0031981//nuclear lumen	GO:0004857//enzyme inhibitor activity;GO:0017016//Ras GTPase binding;GO:0022892	GO:0006606//protein import into nucleus;GO:0051704	gi|24797086|ref|NP_002262.3|/0/1
6732	4408	17.9204	51.7597	1.53023	Up	1.22698e-149	2.37036e-147	SRPK1	SRSF protein kinase 1	K15409;K1	GO:0043231//intracellular membrane-bounded organelle	GO:0004672//protein kinase activity;GO:0032559;GO:0046872//metal ion binding	GO:0006396//RNA processing;GO:0006464//cellular protein modification process;GO:0006796//phosphate-containing compound metabolic process;GO:0010468//regulation of gene expression;GO:0035556//intracellular signal transduction;GO:0048869//cellular developmental process;GO:0051704	gi|47419936|ref|NP_003128.3|/0/1
6502	3520	24.3471	51.5383	1.08189	Up	2.39306e-70	1.43584e-68	SKP2	S-phase kinase-associated protein 2, E3 ubiquitin protein ligase	K03875	GO:0031461//cullin-RING ubiquitin ligase complex;GO:0031981//nuclear lumen	GO:0005488//binding;GO:0016772//transferase activity, transferring phosphorus-containing groups;GO:0019787//small conjugating protein ligase activity	GO:0006796//phosphate-containing compound metabolic process;GO:0010629//negative regulation of gene expression;GO:0016567//protein ubiquitination;GO:0030520//intracellular estrogen receptor signaling pathway;GO:0043161//proteasomal ubiquitin-dependent protein catabolic process;GO:0051320//S phase	gi|995826|gb|AAC50242.1|/0/1
2107	3947	23.6323	51.5321	1.12471	Up	1.22482e-83	9.78739e-82	ETF1	eukaryotic translation termination factor 1	K03265	GO:0044424//intracellular part	GO:0003747//translation release factor activity;GO:0043021//ribonucleoprotein complex binding	GO:0006415//translational termination;GO:0008213;GO:0051704	gi|74177783|dbj|BAE38983.1|/0/1
1654	5433	24.8764	51.3007	1.0442	Up	3.7958e-101	4.01989e-99	DDX3X	DEAD (Asp-Glu-Ala-Asp) box polypeptide 3, X-linked	K11594	GO:0016604//nuclear body	GO:0003676//nucleic acid binding;GO:0003724//RNA helicase activity;GO:0032559;GO:0042623//ATPase activity, coupled	GO:0051704	gi|62087546|dbj|BAD92220.1|/0/1
144348	4341	24.0798	50.6129	1.07168	Up	1.55626e-83	1.23796e-81	ZNF664	zinc finger protein 664	K09228	GO:0043231//intracellular membrane-bounded organelle	GO:0003676//nucleic acid binding;GO:0046914//transition metal ion binding	GO:0006351//transcription, DNA-dependent	gi|426247182|ref|XP_004017365.1|/2.03235e-169/1
1213	8575	19.1938	49.8413	1.3767	Up	7.01958e-238	2.80464e-235	CLTC	clathrin, heavy chain (Hc)	K04646	GO:0005626//insoluble fraction;GO:0005905//coated pit;GO:0012510//trans-Golgi network transport vesicle membrane;GO:0015630//microtubule cytoskeleton;GO:0030117//membrane coat;GO:0042383//sarcolemma;GO:0048770	GO:0008092//cytoskeletal protein binding	GO:0000087//M phase of mitotic cell cycle;GO:0006898//receptor-mediated endocytosis;GO:0006935//chemotaxis;GO:0006996//organelle organization;GO:0007173//epidermal growth factor receptor signaling pathway;GO:0015031//protein transport;GO:0048193//Golgi vesicle transport	gi|40788952|dbj|BAA04801.2|/0/1
647979	5378	18.6117	49.8246	1.42065	Up	3.81942e-157	7.80761e-155	LINC00657	long intergenic non-protein coding RNA 657	K11447;K00939;K00591	-	-	-	gi|410055067|ref|XP_003953768.1|/1.72625e-32/1
23451	4314	13.7457	49.4547	1.84713	Up	1.35701e-182	3.22381e-180	SF3B1	splicing factor 3b, subunit 1, 155kDa	K12828	GO:0005681//spliceosomal complex;GO:0016604//nuclear body	GO:0005488//binding	GO:0000377;GO:0003002//regionalization	gi|431895017|gb|ELK04810.1|/6.78855e-75/1
5591	13509	23.1254	49.1004	1.08626	Up	1.07111e-253	4.95529e-251	PRKDC	protein kinase, DNA-activated, catalytic polypeptide	K06642	GO:0031981//nuclear lumen;GO:0043234//protein complex	GO:0003676//nucleic acid binding;GO:0004674//protein serine/threonine kinase activity;GO:0005515//protein binding;GO:0032559	GO:0000726;GO:0002320//lymphoid progenitor cell differentiation;GO:0002681;GO:0003006//developmental process involved in reproduction;GO:0006468//protein phosphorylation;GO:0006915//apoptotic process;GO:0007417//central nervous system development;GO:0009952//anterior/posterior pattern specification;GO:0010212//response to ionizing radiation;GO:0010551;GO:0016447//somatic recombination of immunogl…	gi|13654237|ref|NP_008835.5|/0/1
9403	1851	21.981	48.2544	1.13441	Up	3.20088e-38	7.30798e-37	SEP15	15 kDa selenoprotein	-	GO:0044432//endoplasmic reticulum part	GO:0004601//peroxidase activity;GO:0005488//binding	GO:0006323//DNA packaging;GO:0006458//'de novo' protein folding	gi|42741648|ref|NP_004252.2|/8.97732e-65/1
8894	2592	17.3252	47.8058	1.46431	Up	4.8594e-77	3.43085e-75	EIF2S2	eukaryotic translation initiation factor 2, subunit 2 beta, 38kDa	K03238	GO:0043234//protein complex;GO:0044444//cytoplasmic part	GO:0008135//translation factor activity, nucleic acid binding;GO:0043169//cation binding	GO:0006412//translation	gi|29826335|ref|NP_003899.2|/4.20651e-164/1
51389	1323	12.6776	46.9614	1.88919	Up	4.12644e-56	1.78238e-54	RWDD1	RWD domain containing 1	K10640;K08860	-	GO:0005488//binding	-	gi|395737653|ref|XP_002817330.2|/5.58575e-118/1
5707	3329	21.6809	46.5712	1.10301	Up	2.97954e-62	1.53159e-60	PSMD1	proteasome (prosome, macropain) 26S subunit, non-ATPase, 1	K03032	GO:0022624//proteasome accessory complex	GO:0005488//binding	GO:0006520//cellular amino acid metabolic process;GO:0006915//apoptotic process;GO:0007050//cell cycle arrest;GO:0009894;GO:0016070//RNA metabolic process;GO:0030330//DNA damage response, signal transduction by p53 class mediator;GO:0043161//proteasomal ubiquitin-dependent protein catabolic process;GO:0051320//S phase;GO:0051439//regulation of ubiquitin-protein ligase activity involved in mitotic…	gi|300388183|ref|NP_001177966.1|/0/1
890	2811	22.7506	46.2628	1.02395	Up	1.07904e-46	3.39347e-45	CCNA2	cyclin A2	K06627	GO:0031981//nuclear lumen;GO:0045120//pronucleus	GO:0005488//binding	GO:0000087//M phase of mitotic cell cycle;GO:0007264//small GTPase mediated signal transduction;GO:0008284//positive regulation of cell proliferation;GO:0009887//organ morphogenesis;GO:0031572//G2 DNA damage checkpoint;GO:0043434//response to peptide hormone stimulus;GO:0043627//response to estrogen stimulus	gi|4502613|ref|NP_001228.1|/0/1
29979	4177	18.6783	45.7308	1.29181	Up	1.54064e-97	1.5216e-95	UBQLN1	ubiquilin 1	K04523	GO:0043231//intracellular membrane-bounded organelle;GO:0043234//protein complex;GO:0044444//cytoplasmic part	GO:0019899//enzyme binding	GO:0006950//response to stress;GO:0012501//programmed cell death;GO:0016567//protein ubiquitination	gi|397477991|ref|XP_003810343.1|/0/1
5983	2396	19.736	45.7288	1.21227	Up	1.67036e-51	6.24787e-50	RFC3	replication factor C (activator 1) 3, 38kDa	K10756	GO:0005657//replication fork;GO:0031981//nuclear lumen	GO:0003677//DNA binding;GO:0017111//nucleoside-triphosphatase activity;GO:0032559	GO:0000723//telomere maintenance;GO:0006261//DNA-dependent DNA replication;GO:0006289//nucleotide-excision repair;GO:0007050//cell cycle arrest;GO:0009207;GO:0017085//response to insecticide;GO:0051320//S phase	gi|4506489|ref|NP_002906.1|/0/1
6741	1719	15.5484	45.162	1.53834	Up	1.61689e-52	6.23354e-51	SSB	Sjogren syndrome antigen B (autoantigen La)	K11090	GO:0032991//macromolecular complex;GO:0043231//intracellular membrane-bounded organelle	GO:0003723//RNA binding	GO:0008033//tRNA processing;GO:0016071//mRNA metabolic process	gi|10835067|ref|NP_003133.1|/0/1
7266	2096	20.3925	44.9324	1.13971	Up	1.6901e-40	4.20255e-39	DNAJC7	DnaJ (Hsp40) homolog, subfamily C, member 7	K09527	GO:0031981//nuclear lumen;GO:0043232	GO:0005515//protein binding	GO:0042026//protein refolding	gi|262206280|ref|NP_003306.3|/0/1
94056	3533	12.8945	43.8494	1.7658	Up	3.49584e-125	4.99649e-123	SYAP1	synapse associated protein 1	K11447;K01539;K00939;K07994	GO:0043231//intracellular membrane-bounded organelle	-	-	gi|19923855|ref|NP_116185.2|/8.99703e-155/1
8883	1918	17.4331	43.794	1.3289	Up	8.70974e-46	2.62637e-44	NAE1	NEDD8 activating enzyme E1 subunit 1	K04532	GO:0000267//cell fraction;GO:0016020//membrane;GO:0044424//intracellular part	GO:0008641//small protein activating enzyme activity;GO:0046983//protein dimerization activity	GO:0006915//apoptotic process;GO:0032446//protein modification by small protein conjugation;GO:0033314//mitotic DNA replication checkpoint	gi|403290437|ref|XP_003936321.1|/0/1
3688	3879	18.0489	43.7857	1.27855	Up	1.40896e-85	1.1795e-83	ITGB1	integrin, beta 1 (fibronectin receptor, beta polypeptide, antigen CD29 includes MDF2, MSK12)	K05719	GO:0001726//ruffle;GO:0005624//membrane fraction;GO:0005887//integral to plasma membrane;GO:0005924//cell-substrate adherens junction;GO:0032155;GO:0045202//synapse;GO:0048770	GO:0004871//signal transducer activity;GO:0005102//receptor binding;GO:0046983//protein dimerization activity	GO:0002682//regulation of immune system process;GO:0006915//apoptotic process;GO:0006935//chemotaxis;GO:0006952//defense response;GO:0007166//cell surface receptor signaling pathway;GO:0007276//gamete generation;GO:0007599//hemostasis;GO:0008283//cell proliferation;GO:0016337//cell-cell adhesion;GO:0022402//cell cycle process;GO:0030030//cell projection organization;GO:0030098//lymphocyte differe…	gi|31873316|emb|CAD97649.1|/0/1
27131	2154	21.1998	43.7762	1.0461	Up	1.70252e-35	3.47622e-34	SNX5	sorting nexin 5	-	GO:0005769//early endosome;GO:0009898//internal side of plasma membrane;GO:0010008//endosome membrane;GO:0012506//vesicle membrane;GO:0031252//cell leading edge;GO:0042995//cell projection	GO:0005543//phospholipid binding	GO:0006897//endocytosis	gi|410054922|ref|XP_003316879.2|/0/1
7514	4830	15.9066	42.782	1.42738	Up	1.72314e-122	2.34828e-120	XPO1	exportin 1 (CRM1 homolog, yeast)	K14290	GO:0000775//chromosome, centromeric region;GO:0016604//nuclear body;GO:0032991//macromolecular complex;GO:0042175//nuclear outer membrane-endoplasmic reticulum membrane network;GO:0044444//cytoplasmic part	GO:0003676//nucleic acid binding;GO:0005515//protein binding;GO:0022892	GO:0006357//regulation of transcription from RNA polymerase II promoter;GO:0006605//protein targeting;GO:0007067//mitosis;GO:0009894;GO:0022415;GO:0033157//regulation of intracellular protein transport;GO:0033365//protein localization to organelle;GO:0042221//response to chemical stimulus;GO:0046605//regulation of centrosome cycle;GO:0050658//RNA transport;GO:0051704	gi|4507943|ref|NP_003391.1|/0/1
3419	2701	20.0714	42.7068	1.08932	Up	7.2443e-46	2.21102e-44	IDH3A	isocitrate dehydrogenase 3 (NAD+) alpha	K00030	GO:0030062//mitochondrial tricarboxylic acid cycle enzyme complex	GO:0000166//nucleotide binding;GO:0004448//isocitrate dehydrogenase activity;GO:0046872//metal ion binding	GO:0009060//aerobic respiration;GO:0019674//NAD metabolic process;GO:0043648//dicarboxylic acid metabolic process	gi|5031777|ref|NP_005521.1|/0/1
9782	5604	12.5125	42.6745	1.77001	Up	8.11102e-193	2.12823e-190	MATR3	matrin 3	K13213	GO:0019866//organelle inner membrane;GO:0034399//nuclear periphery	GO:0003676//nucleic acid binding;GO:0046914//transition metal ion binding	-	gi|40788339|dbj|BAA34443.2|/0/1
7150	3734	16.2865	42.4495	1.38207	Up	5.63796e-90	5.16226e-88	TOP1	topoisomerase (DNA) I	K03163	GO:0005694//chromosome;GO:0031981//nuclear lumen;GO:0043025//neuronal cell body	GO:0003682//chromatin binding;GO:0003916//DNA topoisomerase activity;GO:0032559	GO:0006261//DNA-dependent DNA replication;GO:0006796//phosphate-containing compound metabolic process;GO:0008219//cell death;GO:0009790//embryo development;GO:0042221//response to chemical stimulus;GO:0051704	gi|473581|gb|AAB60379.1|/0/1
51144	2556	13.759	42.4136	1.62415	Up	1.77435e-78	1.29971e-76	HSD17B12	hydroxysteroid (17-beta) dehydrogenase 12	K00044;K10251	GO:0031090//organelle membrane;GO:0031224//intrinsic to membrane;GO:0043231//intracellular membrane-bounded organelle;GO:0044421//extracellular region part	GO:0005515//protein binding;GO:0005539//glycosaminoglycan binding;GO:0033764//steroid dehydrogenase activity, acting on the CH-OH group of donors, NAD or NADP as acceptor	GO:0006641//triglyceride metabolic process;GO:0008202//steroid metabolic process;GO:0010810//regulation of cell-substrate adhesion;GO:0035336//long-chain fatty-acyl-CoA metabolic process;GO:0043062//extracellular structure organization	gi|7705855|ref|NP_057226.1|/7.52101e-174/1
8661	5305	13.3809	41.3504	1.62773	Up	2.30728e-157	4.772e-155	EIF3A	eukaryotic translation initiation factor 3, subunit A	K03254	GO:0043234//protein complex;GO:0044444//cytoplasmic part	GO:0008135//translation factor activity, nucleic acid binding	GO:0006413//translational initiation	gi|40788877|dbj|BAA09488.2|/0/1
9689	3400	16.5497	41.0388	1.31018	Up	2.66314e-73	1.72125e-71	BZW1	basic leucine zipper and W2 domains 1	K03260;K03240	GO:0044424//intracellular part	GO:0005488//binding	GO:0044260	gi|41281429|ref|NP_055485.2|/0/1
9295	2811	9.3158	40.9121	2.13478	Up	6.2635e-120	8.21734e-118	SRSF11	serine/arginine-rich splicing factor 11	K12899	GO:0031981//nuclear lumen	GO:0003676//nucleic acid binding	GO:0000377;GO:0006353//DNA-dependent transcription, termination;GO:0006397//mRNA processing;GO:0006405//RNA export from nucleus	gi|301780904|ref|XP_002925870.1|/8.21683e-81/1
5718	1814	18.015	40.8196	1.18006	Up	5.97426e-34	1.14534e-32	PSMD12	proteasome (prosome, macropain) 26S subunit, non-ATPase, 12	K03035	GO:0022624//proteasome accessory complex	GO:0005488//binding	GO:0006520//cellular amino acid metabolic process;GO:0006915//apoptotic process;GO:0007050//cell cycle arrest;GO:0016070//RNA metabolic process;GO:0030330//DNA damage response, signal transduction by p53 class mediator;GO:0043161//proteasomal ubiquitin-dependent protein catabolic process;GO:0051320//S phase;GO:0051439//regulation of ubiquitin-protein ligase activity involved in mitotic cell cycle	gi|440912680|gb|ELR62232.1|/0/1
4677	2868	16.903	40.7848	1.27075	Up	5.93066e-59	2.78029e-57	NARS	asparaginyl-tRNA synthetase	K01893	GO:0000267//cell fraction;GO:0043231//intracellular membrane-bounded organelle;GO:0044444//cytoplasmic part	GO:0004812//aminoacyl-tRNA ligase activity;GO:0032559	GO:0006418//tRNA aminoacylation for protein translation	gi|4758762|ref|NP_004530.1|/0/1
51520	4868	15.8269	40.7605	1.3648	Up	4.68536e-110	5.45488e-108	LARS	leucyl-tRNA synthetase	K01869	GO:0044444//cytoplasmic part	GO:0004812//aminoacyl-tRNA ligase activity;GO:0032559	GO:0006418//tRNA aminoacylation for protein translation	gi|7243085|dbj|BAA92590.1|/0/1
29980	2538	19.1008	40.5718	1.08684	Up	5.53468e-41	1.39598e-39	DONSON	downstream neighbor of SON	-	GO:0043231//intracellular membrane-bounded organelle	-	GO:0032501//multicellular organismal process	gi|8922149|ref|NP_060083.1|/0/1
8763	3128	15.498	40.0949	1.37133	Up	9.49124e-71	5.77356e-69	CD164	CD164 molecule, sialomucin	K06546	GO:0005764//lysosome;GO:0016021//integral to membrane;GO:0031090//organelle membrane	GO:0005488//binding	GO:0008283//cell proliferation;GO:0016337//cell-cell adhesion;GO:0023052//signaling;GO:0048534	gi|215422427|ref|NP_001135876.1|/2.43995e-65/1
60488	1919	18.4954	39.9125	1.10967	Up	6.4356e-32	1.14744e-30	MRPS35	mitochondrial ribosomal protein S35	-	GO:0000314//organellar small ribosomal subunit;GO:0043231//intracellular membrane-bounded organelle	-	GO:0006518//peptide metabolic process;GO:0006974//response to DNA damage stimulus	gi|16950603|ref|NP_068593.2|/6.13454e-170/1
23471	3099	16.4811	39.7234	1.26918	Up	7.81054e-62	3.95704e-60	TRAM1	translocation associated membrane protein 1	K14010	GO:0031090//organelle membrane;GO:0031224//intrinsic to membrane;GO:0043231//intracellular membrane-bounded organelle	GO:0004871//signal transducer activity;GO:0005488//binding	GO:0006612//protein targeting to membrane	gi|55630806|ref|XP_519803.1|/0/1
983	1923	14.8556	39.5889	1.41409	Up	1.21496e-45	3.65737e-44	CDK1	cyclin-dependent kinase 1	K02087	GO:0005819//spindle;GO:0031981//nuclear lumen;GO:0044444//cytoplasmic part	GO:0004674//protein serine/threonine kinase activity;GO:0005515//protein binding;GO:0031072//heat shock protein binding;GO:0032559	GO:0000075//cell cycle checkpoint;GO:0000082//G1/S transition of mitotic cell cycle;GO:0000087//M phase of mitotic cell cycle;GO:0000165//MAPK cascade;GO:0002224//toll-like receptor signaling pathway;GO:0006935//chemotaxis;GO:0007050//cell cycle arrest;GO:0007169//transmembrane receptor protein tyrosine kinase signaling pathway;GO:0007264//small GTPase mediated signal transduction;GO:0031572//G2 …	gi|78070384|gb|AAI07751.1|/9.69894e-50/1
11168	3396	13.8926	39.2815	1.49953	Up	1.00762e-85	8.47558e-84	PSIP1	PC4 and SFRS1 interacting protein 1	K00020	GO:0031981//nuclear lumen;GO:0044444//cytoplasmic part	-	GO:0006310//DNA recombination;GO:0019058//viral infectious cycle	gi|402897388|ref|XP_003911744.1|/3.33131e-108/1
10914	4847	9.04165	38.6217	2.09476	Up	2.11718e-189	5.39421e-187	PAPOLA	poly(A) polymerase alpha	K14376	GO:0031981//nuclear lumen	GO:0003676//nucleic acid binding;GO:0032559;GO:0070566//adenylyltransferase activity	GO:0000377;GO:0006353//DNA-dependent transcription, termination;GO:0031124//mRNA 3'-end processing	gi|397526096|ref|XP_003832975.1|/1.92276e-156/1
55737	3298	14.5023	38.4491	1.40667	Up	2.86834e-74	1.91005e-72	VPS35	vacuolar protein sorting 35 homolog (S. cerevisiae)	-	GO:0043231//intracellular membrane-bounded organelle;GO:0044444//cytoplasmic part	GO:0005488//binding	GO:0016197//endosomal transport	gi|301755216|ref|XP_002913458.1|/0/1
7552	4182	6.85689	38.1234	2.47505	Up	4.54772e-198	1.31064e-195	ZNF711	zinc finger protein 711	K09228	GO:0043231//intracellular membrane-bounded organelle	GO:0003677//DNA binding;GO:0046914//transition metal ion binding	GO:0006355//regulation of transcription, DNA-dependent	gi|68348723|ref|NP_068838.3|/0/1
10492	7337	18.1111	38.0194	1.06986	Up	2.94062e-105	3.31385e-103	SYNCRIP	synaptotagmin binding, cytoplasmic RNA interacting protein	K13160	GO:0005681//spliceosomal complex;GO:0031981//nuclear lumen;GO:0042598;GO:0043234//protein complex	GO:0003729//mRNA binding	GO:0000377;GO:0048255//mRNA stabilization;GO:0051704	gi|62087776|dbj|BAD92335.1|/0/1
1615	2322	13.8874	37.9681	1.45102	Up	1.33893e-54	5.48679e-53	DARS	aspartyl-tRNA synthetase	K01876	GO:0000267//cell fraction;GO:0005635//nuclear envelope;GO:0016020//membrane;GO:0044444//cytoplasmic part	GO:0004812//aminoacyl-tRNA ligase activity;GO:0016811//hydrolase activity, acting on carbon-nitrogen (but not peptide) bonds, in linear amides;GO:0032559	GO:0006418//tRNA aminoacylation for protein translation;GO:0065003	gi|45439306|ref|NP_001340.2|/0/1
8895	4883	8.77554	37.7683	2.10562	Up	7.40338e-188	1.7829e-185	CPNE3	copine III	K06491;K15290	GO:0044444//cytoplasmic part	GO:0004672//protein kinase activity;GO:0005543//phospholipid binding	GO:0006810//transport;GO:0044238//primary metabolic process	gi|40788310|dbj|BAA31611.2|/0/1
6880	1482	18.6191	37.7073	1.01806	Up	8.11086e-21	8.09704e-20	TAF9	TAF9 RNA polymerase II, TATA box binding protein (TBP)-associated factor, 32kDa	K14535	GO:0005667//transcription factor complex;GO:0016604//nuclear body;GO:0030529//ribonucleoprotein complex;GO:0035097//histone methyltransferase complex;GO:0070461//SAGA-type complex	GO:0003712//transcription cofactor activity;GO:0004468//lysine N-acetyltransferase activity;GO:0008134//transcription factor binding;GO:0016301//kinase activity;GO:0016776//phosphotransferase activity, phosphate group as acceptor;GO:0019904//protein domain specific binding;GO:0032559;GO:0043565//sequence-specific DNA binding	GO:0006352//DNA-dependent transcription, initiation;GO:0006354//DNA-dependent transcription, elongation;GO:0006796//phosphate-containing compound metabolic process;GO:0006915//apoptotic process;GO:0009117//nucleotide metabolic process;GO:0010551;GO:0016049//cell growth;GO:0016573//histone acetylation;GO:0031330;GO:0033554//cellular response to stress;GO:0034097//response to cytokine stimulus;GO:0…	gi|60593443|pdb|1RKB|A/1.56497e-97/1
664	1535	15.9318	37.6867	1.24214	Up	5.11012e-29	7.99252e-28	BNIP3	BCL2/adenovirus E1B 19kDa interacting protein 3	K15464	GO:0012505//endomembrane system;GO:0031306//intrinsic to mitochondrial outer membrane;GO:0031981//nuclear lumen;GO:0043005//neuron projection	GO:0042802//identical protein binding;GO:0046983//protein dimerization activity	GO:0000737//DNA catabolic process, endonucleolytic;GO:0002252;GO:0006950//response to stress;GO:0007006//mitochondrial membrane organization;GO:0009612//response to mechanical stimulus;GO:0010629//negative regulation of gene expression;GO:0012502//induction of programmed cell death;GO:0016568//chromatin modification;GO:0042391//regulation of membrane potential;GO:0043066//negative regulation of a…	gi|119569528|gb|EAW49143.1|/6.60018e-92/1
7153	5753	4.60826	37.3661	3.01943	Up	0	0	TOP2A	topoisomerase (DNA) II alpha 170kDa	K03164	GO:0000794//condensed nuclear chromosome;GO:0005813//centrosome;GO:0043234//protein complex	GO:0001071//nucleic acid binding transcription factor activity;GO:0003916//DNA topoisomerase activity;GO:0019901//protein kinase binding;GO:0032182//small conjugating protein binding;GO:0032559;GO:0042623//ATPase activity, coupled;GO:0042802//identical protein binding;GO:0046983//protein dimerization activity	GO:0006260//DNA replication;GO:0006351//transcription, DNA-dependent;GO:0006915//apoptotic process;GO:0007059//chromosome segregation;GO:0007131//reciprocal meiotic recombination;GO:0030261//chromosome condensation;GO:0033554//cellular response to stress;GO:0045070//positive regulation of viral genome replication;GO:0048017//inositol lipid-mediated signaling;GO:0071780	gi|292830|gb|AAA61209.1|/0/1
8804	2048	16.0624	37.229	1.21275	Up	2.2048e-36	4.69254e-35	CREG1	cellular repressor of E1A-stimulated genes 1	K06453	GO:0043234//protein complex	GO:0000166//nucleotide binding;GO:0003712//transcription cofactor activity;GO:0005515//protein binding;GO:0030528//transcription regulator activity	GO:0006355//regulation of transcription, DNA-dependent;GO:0032501//multicellular organismal process	gi|332811056|ref|XP_001157266.2|/1.50027e-113/1
25926	2454	13.5813	37.0102	1.4463	Up	6.27476e-56	2.69707e-54	NOL11	nucleolar protein 11	-	GO:0031981//nuclear lumen	-	-	gi|21361468|ref|NP_056277.2|/0/1
55174	2539	15.1724	36.7737	1.27723	Up	8.91184e-48	2.9394e-46	INTS10	integrator complex subunit 10	K13147	GO:0016591//DNA-directed RNA polymerase II, holoenzyme	GO:0005488//binding	GO:0016073//snRNA metabolic process	gi|83582809|ref|NP_060612.2|/0/1
57092	2250	16.8807	36.5606	1.11492	Up	2.09132e-34	4.07599e-33	PCNP	PEST proteolytic signal containing nuclear protein	-	GO:0043231//intracellular membrane-bounded organelle	GO:0005488//binding	GO:0006511//ubiquitin-dependent protein catabolic process;GO:0032446//protein modification by small protein conjugation	gi|426341439|ref|XP_004036044.1|/1.10654e-56/1
10097	3944	14.4316	36.405	1.33491	Up	1.55949e-77	1.11902e-75	ACTR2	ARP2 actin-related protein 2 homolog (yeast)	K12314;K10354;K05692	GO:0015629//actin cytoskeleton	GO:0008092//cytoskeletal protein binding;GO:0032559	GO:0009987//cellular process	gi|53692187|ref|NP_001005386.1|/0/1
11335	2330	14.7221	35.7026	1.27805	Up	8.53294e-43	2.30429e-41	CBX3	chromobox homolog 3	K11586	GO:0000793//condensed chromosome;GO:0005720//nuclear heterochromatin;GO:0012505//endomembrane system;GO:0015630//microtubule cytoskeleton;GO:0019866//organelle inner membrane	GO:0005515//protein binding;GO:0016564//transcription repressor activity	GO:0006355//regulation of transcription, DNA-dependent;GO:0016568//chromatin modification	gi|148666225|gb|EDK98641.1|/7.21012e-67/1
79921	1353	16.3954	35.3166	1.10706	Up	1.92367e-20	1.87151e-19	TCEAL4	transcription elongation factor A (SII)-like 4	-	-	-	-	gi|332225975|ref|XP_003262163.1|/1.7013e-117/1
1983	5963	17.3665	35.2159	1.01992	Up	7.91636e-74	5.21234e-72	EIF5	eukaryotic translation initiation factor 5	K03262	GO:0044444//cytoplasmic part	GO:0008135//translation factor activity, nucleic acid binding;GO:0017111//nucleoside-triphosphatase activity;GO:0032561//guanyl ribonucleotide binding	GO:0006413//translational initiation;GO:0009207	gi|1229140|gb|AAC50572.1|/0/1
51187	1487	10.77	35.0129	1.70087	Up	4.14256e-41	1.05852e-39	RSL24D1	ribosomal L24 domain containing 1	K02896	GO:0030529//ribonucleoprotein complex;GO:0031981//nuclear lumen	GO:0005198//structural molecule activity	GO:0010467//gene expression;GO:0022613//ribonucleoprotein complex biogenesis	gi|197099622|ref|NP_001127181.1|/1.45988e-80/1
51119	1605	12.4053	34.8897	1.49184	Up	1.00362e-36	2.15956e-35	SBDS	Shwachman-Bodian-Diamond syndrome	K14574	GO:0005819//spindle;GO:0031981//nuclear lumen	GO:0003723//RNA binding;GO:0015631//tubulin binding	GO:0001503//ossification;GO:0001832//blastocyst growth;GO:0006412//translation;GO:0007611//learning or memory;GO:0022402//cell cycle process;GO:0042254//ribosome biogenesis;GO:0048534;GO:0050900//leukocyte migration	gi|332639397|pdb|2L9N|A/2.44815e-129/1
4898	4040	15.6154	34.824	1.15711	Up	4.6184e-61	2.28066e-59	NRD1	nardilysin (N-arginine dibasic convertase)	K01411	GO:0044444//cytoplasmic part	GO:0004175//endopeptidase activity;GO:0016787//hydrolase activity;GO:0019838//growth factor binding;GO:0046914//transition metal ion binding	GO:0019538//protein metabolic process;GO:0031331;GO:0048741//skeletal muscle fiber development;GO:0048870//cell motility;GO:0052547//regulation of peptidase activity	gi|156071452|ref|NP_001095132.1|/0/1
8725	3460	14.2299	34.8098	1.29057	Up	4.33684e-62	2.21633e-60	URI1	URI1, prefoldin-like chaperone	-	GO:0016591//DNA-directed RNA polymerase II, holoenzyme	GO:0003712//transcription cofactor activity;GO:0005515//protein binding	GO:0006355//regulation of transcription, DNA-dependent;GO:0044267//cellular protein metabolic process;GO:0051707//response to other organism	gi|45501337|gb|AAH67259.1|/0/1
23215	10394	13.5236	34.518	1.35187	Up	1.42609e-194	3.79859e-192	PRRC2C	proline-rich coiled-coil 2C	-	-	-	-	gi|28629137|gb|AAO49478.1|/0/1
8562	3061	15.8726	34.3579	1.1141	Up	1.82204e-43	5.00493e-42	DENR	density-regulated protein	K11447;K00939;K00591	-	GO:0008135//translation factor activity, nucleic acid binding	GO:0006412//translation	gi|441630878|ref|XP_003280755.2|/9.16751e-97/1
51663	4746	8.98326	34.2511	1.93084	Up	3.89818e-148	7.44891e-146	ZFR	zinc finger RNA binding protein	K13203	GO:0031981//nuclear lumen;GO:0043232	GO:0003676//nucleic acid binding	-	gi|34101286|ref|NP_057191.2|/0/1
1738	3579	12.2148	34.2019	1.48545	Up	9.76108e-78	7.03278e-76	DLD	dihydrolipoamide dehydrogenase	K00382	GO:0001669//acrosomal vesicle;GO:0042995//cell projection;GO:0043234//protein complex;GO:0044429//mitochondrial part	GO:0000166//nucleotide binding;GO:0016668//oxidoreductase activity, acting on a sulfur group of donors, NAD(P) as acceptor;GO:0031405//lipoic acid binding	GO:0003006//developmental process involved in reproduction;GO:0006086//acetyl-CoA biosynthetic process from pyruvate;GO:0006553//lysine metabolic process;GO:0006790//sulfur compound metabolic process;GO:0006873//cellular ion homeostasis;GO:0009060//aerobic respiration;GO:0009063//cellular amino acid catabolic process;GO:0019538//protein metabolic process;GO:0022904//respiratory electron transport…	gi|332868299|ref|XP_001165051.2|/0/1
10605	2796	16.2934	33.766	1.05129	Up	8.19754e-36	1.70145e-34	PAIP1	poly(A) binding protein interacting protein 1	K14322	GO:0044444//cytoplasmic part	GO:0090079	GO:0000288//nuclear-transcribed mRNA catabolic process, deadenylation-dependent decay;GO:0006412//translation;GO:0043488//regulation of mRNA stability	gi|33386693|ref|NP_877590.1|/0/1
80135	1975	15.6698	33.6843	1.10408	Up	1.00474e-27	1.47072e-26	RPF1	ribosome production factor 1 homolog (S. cerevisiae)	K14846	GO:0031981//nuclear lumen	GO:0003723//RNA binding;GO:0016876//ligase activity, forming aminoacyl-tRNA and related compounds;GO:0032559	GO:0010467//gene expression;GO:0042254//ribosome biogenesis	gi|426330175|ref|XP_004026097.1|/1.24561e-157/1
51582	4348	14.783	33.661	1.18714	Up	5.01294e-66	2.73688e-64	AZIN1	antizyme inhibitor 1	K01581	GO:0044444//cytoplasmic part	GO:0004857//enzyme inhibitor activity;GO:0005488//binding;GO:0008047//enzyme activator activity	GO:0006520//cellular amino acid metabolic process;GO:0006595//polyamine metabolic process;GO:0019222//regulation of metabolic process	gi|21361583|ref|NP_056962.2|/0/1
262	3421	11.4504	33.5156	1.54943	Up	1.63093e-77	1.16552e-75	AMD1	adenosylmethionine decarboxylase 1	K01611	GO:0044444//cytoplasmic part	GO:0016831//carboxy-lyase activity	GO:0006596//polyamine biosynthetic process;GO:0043009//chordate embryonic development	gi|74275346|ref|NP_001625.2|/0/1
25932	4452	11.764	33.0826	1.49169	Up	9.87678e-94	9.38561e-92	CLIC4	chloride intracellular channel 4	K05024	GO:0000267//cell fraction;GO:0005815//microtubule organizing center;GO:0012506//vesicle membrane;GO:0030054//cell junction;GO:0034399//nuclear periphery;GO:0034702//ion channel complex;GO:0042995//cell projection	GO:0005254//chloride channel activity;GO:0005515//protein binding	GO:0009913//epidermal cell differentiation;GO:0015698//inorganic anion transport;GO:0016477//cell migration;GO:0033043//regulation of organelle organization;GO:0034220//ion transmembrane transport;GO:0043269//regulation of ion transport;GO:0051592//response to calcium ion;GO:0061245//establishment or maintenance of bipolar cell polarity	gi|7330335|ref|NP_039234.1|/7.48591e-143/1
124808	2147	11.0881	32.9796	1.57257	Up	1.42516e-49	5.10273e-48	CCDC43	coiled-coil domain containing 43	-	-	-	-	gi|28839294|gb|AAH47776.1|/5.3344e-79/1
23468	11723	13.0612	32.3517	1.30855	Up	1.42926e-195	3.98831e-193	CBX5	chromobox homolog 5	K11587	GO:0000775//chromosome, centromeric region;GO:0005720//nuclear heterochromatin;GO:0012505//endomembrane system;GO:0016585//chromatin remodeling complex;GO:0016604//nuclear body;GO:0034708	GO:0008134//transcription factor binding;GO:0016564//transcription repressor activity;GO:0019899//enzyme binding;GO:0042393//histone binding	GO:0006325//chromatin organization;GO:0006355//regulation of transcription, DNA-dependent;GO:0007599//hemostasis;GO:0051704	gi|432112553|gb|ELK35269.1|/5.63731e-100/1
64946	1405	14.6333	31.8685	1.12287	Up	1.1566e-19	1.0781e-18	CENPH	centromere protein H	K11500	GO:0000776//kinetochore;GO:0031981//nuclear lumen;GO:0044444//cytoplasmic part	GO:0005488//binding	GO:0007067//mitosis;GO:0043486//histone exchange	gi|12597655|ref|NP_075060.1|/9.95997e-116/1
55787	4418	5.80481	31.8183	2.45454	Up	3.48866e-173	8.17742e-171	TXLNG	taxilin gamma	K10352;K06106	GO:0005635//nuclear envelope;GO:0044444//cytoplasmic part	-	GO:0006351//transcription, DNA-dependent	gi|281182408|ref|NP_001162154.1|/2.07154e-168/1
84154	1078	11.3429	31.4467	1.47112	Up	2.00226e-22	2.19998e-21	RPF2	ribosome production factor 2 homolog (S. cerevisiae)	K14847	GO:0031981//nuclear lumen	GO:0005488//binding	-	gi|39930469|ref|NP_115570.1|/4.34538e-163/1
10434	2578	12.4244	31.3256	1.33417	Up	2.39994e-44	6.79403e-43	LYPLA1	lysophospholipase I	K06128	GO:0043231//intracellular membrane-bounded organelle;GO:0044444//cytoplasmic part	GO:0004091//carboxylesterase activity;GO:0016790//thiolester hydrolase activity	GO:0006807//nitrogen compound metabolic process;GO:0032768;GO:0032787//monocarboxylic acid metabolic process;GO:0044238//primary metabolic process	gi|194382432|dbj|BAG58971.1|/6.07418e-139/1
6322	2923	11.6613	31.3094	1.42486	Up	3.97566e-55	1.65621e-53	SCML1	sex comb on midleg-like 1 (Drosophila)	K11464	GO:0043231//intracellular membrane-bounded organelle	GO:0001071//nucleic acid binding transcription factor activity;GO:0003676//nucleic acid binding	GO:0010467//gene expression;GO:0032502//developmental process	gi|82830432|ref|NP_001032629.1|/0/1
85437	1844	9.4478	31.1205	1.71982	Up	7.93614e-46	2.41379e-44	ZCRB1	zinc finger CCHC-type and RNA binding motif 1	K13154	GO:0005681//spliceosomal complex;GO:0031981//nuclear lumen	GO:0003676//nucleic acid binding;GO:0046914//transition metal ion binding	GO:0006396//RNA processing	gi|18490399|gb|AAH22543.1|/9.5005e-96/1
3422	2150	7.85148	30.9963	1.98106	Up	6.7289e-64	3.53117e-62	IDI1	isopentenyl-diphosphate delta isomerase 1	K01823	GO:0042579//microbody	GO:0016863//intramolecular oxidoreductase activity, transposing C=C bonds;GO:0043169//cation binding	GO:0008203//cholesterol metabolic process;GO:0016109	gi|410043511|ref|XP_003312476.2|/3.49473e-169/1
55646	1584	10.1788	30.9697	1.60529	Up	7.17404e-36	1.49078e-34	LYAR	Ly1 antibody reactive	K15263	GO:0031981//nuclear lumen	GO:0043169//cation binding	-	gi|8923398|ref|NP_060286.1|/6.08228e-173/1
10988	3506	11.2963	30.69	1.44193	Up	1.22025e-65	6.62096e-64	METAP2	methionyl aminopeptidase 2	K01265	GO:0044424//intracellular part	GO:0008237//metallopeptidase activity;GO:0008238//exopeptidase activity;GO:0043169//cation binding	GO:0018193//peptidyl-amino acid modification;GO:0051604//protein maturation	gi|5803092|ref|NP_006829.1|/0/1
401397	1143	12.402	30.6706	1.30629	Up	1.44881e-19	1.33912e-18	LOC401397	uncharacterized LOC401397	-	GO:0016020//membrane	-	-	gi|297681319|ref|XP_002818406.1|/1.63377e-46/1
23760	2941	13.2824	30.5276	1.2006	Up	6.78244e-42	1.78496e-40	PITPNB	phosphatidylinositol transfer protein, beta	K01106;K09441	GO:0043231//intracellular membrane-bounded organelle	GO:0005488//binding;GO:0005548//phospholipid transporter activity	GO:0006869//lipid transport;GO:0043009//chordate embryonic development;GO:0044238//primary metabolic process	gi|6912594|ref|NP_036531.1|/7.27063e-160/1
9972	5687	11.721	30.3537	1.37278	Up	7.7586e-97	7.57757e-95	NUP153	nucleoporin 153kDa	K14296	GO:0005635//nuclear envelope;GO:0031981//nuclear lumen	GO:0003676//nucleic acid binding;GO:0046914//transition metal ion binding	GO:0015758//glucose transport;GO:0044238//primary metabolic process;GO:0050658//RNA transport	gi|119575788|gb|EAW55384.1|/0/1
6731	3893	8.08861	30.3436	1.90743	Up	1.97263e-106	2.25187e-104	SRP72	signal recognition particle 72kDa	K03108	GO:0016020//membrane;GO:0031981//nuclear lumen;GO:0048500//signal recognition particle	GO:0003723//RNA binding;GO:0043021//ribonucleoprotein complex binding	GO:0006613//cotranslational protein targeting to membrane;GO:0042221//response to chemical stimulus	gi|410038431|ref|XP_003950402.1|/0/1
10808	3680	7.58643	30.0249	1.98467	Up	5.15202e-105	5.76895e-103	HSPH1	heat shock 105kDa/110kDa protein 1	K09485	GO:0044424//intracellular part	GO:0032559	GO:0006950//response to stress;GO:0051084//'de novo' posttranslational protein folding	gi|40788905|dbj|BAA13192.2|/0/1
51602	1979	8.47523	29.933	1.82041	Up	5.17588e-51	1.91966e-49	NOP58	NOP58 ribonucleoprotein	K14565	GO:0005732//small nucleolar ribonucleoprotein complex;GO:0016604//nuclear body	GO:0003723//RNA binding	GO:0006606//protein import into nucleus;GO:0040007//growth;GO:0042254//ribosome biogenesis	gi|7706254|ref|NP_057018.1|/0/1
6879	2310	11.7578	29.9012	1.34658	Up	1.06522e-38	2.46726e-37	TAF7	TAF7 RNA polymerase II, TATA box binding protein (TBP)-associated factor, 55kDa	K03132	GO:0005667//transcription factor complex;GO:0008023//transcription elongation factor complex;GO:0035097//histone methyltransferase complex	GO:0001071//nucleic acid binding transcription factor activity;GO:0003702//RNA polymerase II transcription factor activity;GO:0003712//transcription cofactor activity;GO:0008134//transcription factor binding;GO:0016564//transcription repressor activity;GO:0019899//enzyme binding;GO:0043565//sequence-specific DNA binding	GO:0000122//negative regulation of transcription from RNA polymerase II promoter;GO:0006352//DNA-dependent transcription, initiation;GO:0015846//polyamine transport;GO:0016573//histone acetylation;GO:0030518//intracellular steroid hormone receptor signaling pathway;GO:0033673//negative regulation of kinase activity	gi|332234747|ref|XP_003266565.1|/3.69431e-148/1
2710	4590	6.86034	29.895	2.12355	Up	8.7595e-142	1.53992e-139	GK	glycerol kinase	K00864	GO:0031966//mitochondrial membrane	GO:0016301//kinase activity;GO:0032559	GO:0006071//glycerol metabolic process;GO:0006641//triglyceride metabolic process	gi|42794763|ref|NP_976325.1|/0/1
55629	2428	10.607	29.8299	1.49174	Up	5.32172e-47	1.70102e-45	PNRC2	proline-rich nuclear receptor coactivator 2	-	GO:0030529//ribonucleoprotein complex;GO:0043231//intracellular membrane-bounded organelle	GO:0005488//binding	GO:0031086//nuclear-transcribed mRNA catabolic process, deadenylation-independent decay	gi|297282495|ref|XP_001113083.2|/2.21781e-73/1
51164	4105	13.9183	29.6785	1.09243	Up	1.462e-48	4.92375e-47	DCTN4	dynactin 4 (p62)	K10426	GO:0005815//microtubule organizing center;GO:0043231//intracellular membrane-bounded organelle	GO:0005515//protein binding	-	gi|7705893|ref|NP_057305.1|/0/1
7705	3880	5.91248	29.6104	2.32427	Up	4.99426e-133	8.36182e-131	ZNF146	zinc finger protein 146	K09228	GO:0031981//nuclear lumen	GO:0003676//nucleic acid binding;GO:0005539//glycosaminoglycan binding;GO:0046872//metal ion binding	GO:0006351//transcription, DNA-dependent	gi|348562977|ref|XP_003467285.1|/0/1
1653	2755	14.1006	29.607	1.07018	Up	4.85662e-32	8.71218e-31	DDX1	DEAD (Asp-Glu-Ala-Asp) box helicase 1	K13177	GO:0030529//ribonucleoprotein complex;GO:0043231//intracellular membrane-bounded organelle;GO:0043234//protein complex	GO:0000989//transcription factor binding transcription factor activity;GO:0003729//mRNA binding;GO:0004386//helicase activity;GO:0004518//nuclease activity;GO:0032559;GO:0042623//ATPase activity, coupled	GO:0000398//mRNA splicing, via spliceosome;GO:0006281//DNA repair;GO:0006351//transcription, DNA-dependent;GO:0006413//translational initiation;GO:0009207;GO:0032392//DNA geometric change;GO:0032501//multicellular organismal process	gi|4826686|ref|NP_004930.1|/0/1
22938	2146	14.7238	29.5985	1.00738	Up	4.5444e-23	5.14427e-22	SNW1	SNW domain containing 1	K06063	GO:0005681//spliceosomal complex;GO:0031981//nuclear lumen	GO:0005102//receptor binding;GO:0030528//transcription regulator activity	GO:0000377;GO:0006355//regulation of transcription, DNA-dependent	gi|194374365|dbj|BAG57078.1|/0/1
9698	5416	14.0856	29.5013	1.06656	Up	8.74676e-61	4.28323e-59	PUM1	pumilio homolog 1 (Drosophila)	K14844	GO:0044444//cytoplasmic part	GO:0003676//nucleic acid binding	GO:0006412//translation;GO:0048193//Golgi vesicle transport	gi|148698189|gb|EDL30136.1|/0/1
51029	4093	14.2764	29.4828	1.04625	Up	5.8661e-45	1.70456e-43	DESI2	desumoylating isopeptidase 2	-	-	-	-	gi|466081575|ref|XP_004284565.1|/4.65586e-91/1
5781	6300	10.5805	29.1633	1.46275	Up	3.772e-113	4.48052e-111	PTPN11	protein tyrosine phosphatase, non-receptor type 11	K07293	GO:0005626//insoluble fraction;GO:0032432//actin filament bundle;GO:0032991//macromolecular complex;GO:0043231//intracellular membrane-bounded organelle;GO:0044444//cytoplasmic part;GO:0044459//plasma membrane part	GO:0004725//protein tyrosine phosphatase activity;GO:0019899//enzyme binding;GO:0051427	GO:0000165//MAPK cascade;GO:0001959//regulation of cytokine-mediated signaling pathway;GO:0006470//protein dephosphorylation;GO:0006639//acylglycerol metabolic process;GO:0006935//chemotaxis;GO:0006974//response to DNA damage stimulus;GO:0007169//transmembrane receptor protein tyrosine kinase signaling pathway;GO:0007599//hemostasis;GO:0022414//reproductive process;GO:0031294;GO:0033157//regulati…	gi|33356177|ref|NP_002825.3|/0/1
10915	4233	12.0148	29.027	1.27259	Up	5.66638e-62	2.87905e-60	TCERG1	transcription elongation regulator 1	K12824	-	GO:0003712//transcription cofactor activity;GO:0005488//binding;GO:0030528//transcription regulator activity	GO:0006351//transcription, DNA-dependent	gi|91208418|ref|NP_001035095.1|/0/1
114908	3605	10.2056	28.9807	1.50573	Up	6.18824e-68	3.53212e-66	TMEM123	transmembrane protein 123	-	GO:0009986//cell surface;GO:0031224//intrinsic to membrane	GO:0004871//signal transducer activity	GO:0045793//positive regulation of cell size	gi|27497569|gb|AAO13164.1|/4.08021e-67/1
6383	3485	11.3643	28.9494	1.34902	Up	6.96496e-56	2.97917e-54	SDC2	syndecan 2	K06257	GO:0016021//integral to membrane;GO:0044297//cell body	GO:0019904//protein domain specific binding	GO:0009611//response to wounding;GO:0014074//response to purine-containing compound;GO:0048812//neuron projection morphogenesis	gi|386787|gb|AAA52701.1|/3.23631e-146/1
10890	3785	13.8943	28.7946	1.05131	Up	4.41216e-41	1.12577e-39	RAB10	RAB10, member RAS oncogene family	K07903	GO:0005626//insoluble fraction;GO:0016020//membrane;GO:0044431//Golgi apparatus part	GO:0032561//guanyl ribonucleotide binding	GO:0015031//protein transport;GO:0035556//intracellular signal transduction;GO:0046677//response to antibiotic	gi|7710086|ref|NP_057885.1|/3.70821e-111/1
7336	1535	13.8875	28.4911	1.03673	Up	4.38582e-17	3.49039e-16	UBE2V2	ubiquitin-conjugating enzyme E2 variant 2	K10704	GO:0031371//ubiquitin conjugating enzyme complex;GO:0043231//intracellular membrane-bounded organelle	GO:0005488//binding;GO:0016879//ligase activity, forming carbon-nitrogen bonds	GO:0000738//DNA catabolic process, exonucleolytic;GO:0006282//regulation of DNA repair;GO:0006301//postreplication repair;GO:0010975//regulation of neuron projection development;GO:0016567//protein ubiquitination;GO:0031331;GO:0043066//negative regulation of apoptotic process;GO:0044089//positive regulation of cellular component biogenesis	gi|328908769|gb|AEB61052.1|/1.62945e-82/1
5885	3773	10.841	28.4876	1.39383	Up	2.23848e-62	1.15403e-60	RAD21	RAD21 homolog (S. pombe)	K06670	GO:0000793//condensed chromosome;GO:0031981//nuclear lumen;GO:0044427//chromosomal part	GO:0005488//binding	GO:0006281//DNA repair;GO:0006310//DNA recombination;GO:0006357//regulation of transcription from RNA polymerase II promoter;GO:0007067//mitosis;GO:0012501//programmed cell death;GO:0034502//protein localization to chromosome	gi|40789064|dbj|BAA07554.2|/0/1
51727	2956	13.1784	28.1417	1.09453	Up	8.4559e-34	1.61406e-32	CMPK1	cytidine monophosphate (UMP-CMP) kinase 1, cytosolic	K13800	GO:0043231//intracellular membrane-bounded organelle;GO:0044444//cytoplasmic part	GO:0000166//nucleotide binding;GO:0016776//phosphotransferase activity, phosphate group as acceptor;GO:0019201//nucleotide kinase activity;GO:0019206//nucleoside kinase activity;GO:0032559	GO:0006221//pyrimidine nucleotide biosynthetic process;GO:0009123	gi|7706497|ref|NP_057392.1|/5.94183e-16/1
892	2321	10.4433	27.965	1.42104	Up	1.92106e-39	4.57619e-38	CCNC	cyclin C	K15161	GO:0031981//nuclear lumen	GO:0005488//binding	GO:0009987//cellular process;GO:0010467//gene expression	gi|343197361|pdb|3RGF|B/3.41526e-145/1
8539	3844	11.2601	27.9614	1.31222	Up	5.20332e-57	2.30414e-55	API5	apoptosis inhibitor 5	-	GO:0030529//ribonucleoprotein complex;GO:0031981//nuclear lumen	GO:0019838//growth factor binding	GO:0043066//negative regulation of apoptotic process	gi|471358578|ref|XP_004369871.1|/2.6078e-174/1
10213	1734	9.17347	27.6234	1.59035	Up	1.29944e-34	2.55242e-33	PSMD14	proteasome (prosome, macropain) 26S subunit, non-ATPase, 14	K03030	GO:0043234//protein complex	GO:0016744;GO:0016790//thiolester hydrolase activity;GO:0032403//protein complex binding;GO:0043169//cation binding;GO:0061135;GO:0070011//peptidase activity, acting on L-amino acid peptides	GO:0006520//cellular amino acid metabolic process;GO:0006915//apoptotic process;GO:0007050//cell cycle arrest;GO:0010952//positive regulation of peptidase activity;GO:0016070//RNA metabolic process;GO:0016579//protein deubiquitination;GO:0030330//DNA damage response, signal transduction by p53 class mediator;GO:0043161//proteasomal ubiquitin-dependent protein catabolic process;GO:0051320//S phase…	gi|431894851|gb|ELK04644.1|/1.73485e-176/1
11340	1427	11.9053	27.5665	1.21131	Up	1.63887e-19	1.51003e-18	EXOSC8	exosome component 8	K12586	GO:0031981//nuclear lumen;GO:0043234//protein complex;GO:0044444//cytoplasmic part	GO:0003723//RNA binding;GO:0005515//protein binding;GO:0008408//3'-5' exonuclease activity	GO:0000291//nuclear-transcribed mRNA catabolic process, exonucleolytic;GO:0010467//gene expression;GO:0042254//ribosome biogenesis	gi|122920909|pdb|2NN6|C/1.55091e-156/1
6917	2784	10.9997	27.3869	1.31601	Up	4.03758e-41	1.0347e-39	TCEA1	transcription elongation factor A (SII), 1	K03145	GO:0031981//nuclear lumen	GO:0003702//RNA polymerase II transcription factor activity;GO:0008135//translation factor activity, nucleic acid binding;GO:0046914//transition metal ion binding	GO:0006289//nucleotide-excision repair;GO:0006354//DNA-dependent transcription, elongation;GO:0006355//regulation of transcription, DNA-dependent;GO:0006357//regulation of transcription from RNA polymerase II promoter;GO:0006412//translation;GO:0030099//myeloid cell differentiation;GO:0045935	gi|45439355|ref|NP_958845.1|/2.36899e-157/1
81611	3470	9.5424	27.1407	1.50804	Up	1.49908e-61	7.57294e-60	ANP32E	acidic (leucine-rich) nuclear phosphoprotein 32 family, member E	K11092	GO:0031410//cytoplasmic vesicle;GO:0043231//intracellular membrane-bounded organelle	GO:0004857//enzyme inhibitor activity	-	gi|397492969|ref|XP_003817388.1|/7.35028e-74/1
4199	3519	12.3615	27.1245	1.13374	Up	1.08411e-40	2.71106e-39	ME1	malic enzyme 1, NADP(+)-dependent, cytosolic	K00029	GO:0000267//cell fraction;GO:0043231//intracellular membrane-bounded organelle;GO:0044444//cytoplasmic part	GO:0004470//malic enzyme activity;GO:0032559;GO:0046914//transition metal ion binding	GO:0006629//lipid metabolic process;GO:0006739//NADP metabolic process;GO:0009719;GO:0010033//response to organic substance;GO:0043648//dicarboxylic acid metabolic process;GO:0051259//protein oligomerization	gi|4505143|ref|NP_002386.1|/0/1
10730	4403	9.60934	27.0392	1.49254	Up	3.50132e-76	2.43293e-74	YME1L1	YME1-like 1 (S. cerevisiae)	K08955	GO:0043231//intracellular membrane-bounded organelle	GO:0004175//endopeptidase activity;GO:0016462//pyrophosphatase activity;GO:0032559;GO:0043169//cation binding	GO:0009057//macromolecule catabolic process;GO:0019538//protein metabolic process	gi|402879856|ref|XP_003903542.1|/0/1
11017	1452	11.9984	27.0122	1.17076	Up	1.62653e-18	1.41207e-17	SNRNP27	small nuclear ribonucleoprotein 27kDa (U4/U6.U5)	K12846	GO:0043231//intracellular membrane-bounded organelle	GO:0005488//binding	GO:0006396//RNA processing	gi|470622777|ref|XP_004319187.1|/2.29609e-22/1
9793	6730	7.26757	27.0077	1.89383	Up	3.45436e-161	7.40581e-159	CKAP5	cytoskeleton associated protein 5	-	GO:0005815//microtubule organizing center;GO:0043234//protein complex	GO:0005488//binding	GO:0007067//mitosis;GO:0031023//microtubule organizing center organization;GO:0050657	gi|6633953|dbj|BAA07892.2|/0/1
159	2791	12.019	26.6549	1.14909	Up	9.46788e-33	1.74654e-31	ADSS	adenylosuccinate synthase	K01939	GO:0016020//membrane;GO:0044444//cytoplasmic part	GO:0016879//ligase activity, forming carbon-nitrogen bonds;GO:0032561//guanyl ribonucleotide binding;GO:0043168;GO:0046872//metal ion binding	GO:0009112;GO:0009168//purine ribonucleoside monophosphate biosynthetic process	gi|34577063|ref|NP_001117.2|/0/1
10527	6209	7.26742	26.6465	1.87443	Up	7.03066e-145	1.28749e-142	IPO7	importin 7	-	GO:0000267//cell fraction;GO:0005635//nuclear envelope	GO:0017016//Ras GTPase binding;GO:0022892;GO:0030695//GTPase regulator activity	GO:0006605//protein targeting;GO:0023052//signaling;GO:0051704	gi|5453998|ref|NP_006382.1|/0/1
6996	3251	12.8813	26.3711	1.03368	Up	7.9377e-32	1.40812e-30	TDG	thymine-DNA glycosylase	K03649	GO:0031981//nuclear lumen	GO:0000700;GO:0003690//double-stranded DNA binding	GO:0006285//base-excision repair, AP site formation	gi|426373931|ref|XP_004053839.1|/0/1
1054	3784	10.8667	26.2339	1.27152	Up	2.41176e-50	8.76007e-49	CEBPG	CCAAT/enhancer binding protein (C/EBP), gamma	K10049	GO:0031981//nuclear lumen	GO:0001071//nucleic acid binding transcription factor activity;GO:0030528//transcription regulator activity;GO:0042802//identical protein binding;GO:0043566//structure-specific DNA binding;GO:0046983//protein dimerization activity	GO:0001909//leukocyte mediated cytotoxicity;GO:0006282//regulation of DNA repair;GO:0006355//regulation of transcription, DNA-dependent;GO:0030098//lymphocyte differentiation;GO:0030218//erythrocyte differentiation;GO:0042108//positive regulation of cytokine biosynthetic process;GO:0043388//positive regulation of DNA binding;GO:0043392//negative regulation of DNA binding	gi|403292704|ref|XP_003937372.1|/4.57112e-77/1
8669	2558	11.337	26.2334	1.21036	Up	3.98796e-32	7.17588e-31	EIF3J	eukaryotic translation initiation factor 3, subunit J	K03245	GO:0043234//protein complex;GO:0044444//cytoplasmic part	GO:0008135//translation factor activity, nucleic acid binding	GO:0006412//translation	gi|3264861|gb|AAC78729.1|/1.57129e-54/1
84946	1835	7.6071	26.103	1.7788	Up	2.59834e-40	6.34428e-39	LTV1	LTV1 homolog (S. cerevisiae)	K14798	-	-	-	gi|21361875|ref|NP_116249.2|/0/1
29080	1617	11.9787	26.0446	1.12052	Up	1.57767e-18	1.37168e-17	CCDC59	coiled-coil domain containing 59	-	GO:0043231//intracellular membrane-bounded organelle	GO:0005488//binding	-	gi|156142178|ref|NP_054886.2|/3.13547e-116/1
10269	3165	12.3424	26.0275	1.07642	Up	1.23712e-32	2.26548e-31	ZMPSTE24	zinc metallopeptidase STE24	K06013	GO:0005626//insoluble fraction;GO:0012505//endomembrane system;GO:0031090//organelle membrane;GO:0031224//intrinsic to membrane;GO:0043231//intracellular membrane-bounded organelle	GO:0004175//endopeptidase activity;GO:0008237//metallopeptidase activity;GO:0043169//cation binding	GO:0006997//nucleus organization;GO:0019941//modification-dependent protein catabolic process	gi|22713599|gb|AAH37283.1|/0/1
92140	7667	5.41965	26.0008	2.26228	Up	5.5738e-222	1.88437e-219	MTDH	metadherin	K14693;K11447;K00939	GO:0005635//nuclear envelope;GO:0031090//organelle membrane;GO:0031224//intrinsic to membrane;GO:0043296//apical junction complex;GO:0044444//cytoplasmic part;GO:0044451//nucleoplasm part	GO:0003712//transcription cofactor activity;GO:0008134//transcription factor binding	GO:0006357//regulation of transcription from RNA polymerase II promoter;GO:0006914//autophagy;GO:0006915//apoptotic process;GO:0007043//cell-cell junction assembly;GO:0007166//cell surface receptor signaling pathway;GO:0007249//I-kappaB kinase/NF-kappaB cascade;GO:0010740//positive regulation of intracellular protein kinase cascade;GO:0045765//regulation of angiogenesis;GO:0051091//positive regul…	gi|223555917|ref|NP_848927.2|/0/1
51012	2581	8.80434	25.9548	1.55971	Up	1.88523e-46	5.87629e-45	SLMO2	slowmo homolog 2 (Drosophila)	-	GO:0043231//intracellular membrane-bounded organelle	-	-	gi|4929683|gb|AAD34102.1|AF151865_1/5.47088e-108/1
8454	3226	9.79454	25.7505	1.39455	Up	1.20646e-48	4.11037e-47	CUL1	cullin 1	K03347	GO:0031461//cullin-RING ubiquitin ligase complex;GO:0031981//nuclear lumen;GO:0044444//cytoplasmic part	GO:0019787//small conjugating protein ligase activity;GO:0019899//enzyme binding	GO:0006917//induction of apoptosis;GO:0008283//cell proliferation;GO:0009653//anatomical structure morphogenesis;GO:0043161//proteasomal ubiquitin-dependent protein catabolic process;GO:0051320//S phase;GO:0051439//regulation of ubiquitin-protein ligase activity involved in mitotic cell cycle;GO:0051704	gi|32307161|ref|NP_003583.2|/0/1
4288	12507	10.3044	25.4208	1.30275	Up	3.68246e-163	8.19464e-161	MKI67	antigen identified by monoclonal antibody Ki-67	K09228	GO:0031981//nuclear lumen;GO:0043232	GO:0005515//protein binding;GO:0032559	GO:0009987//cellular process	gi|225543215|ref|NP_001139438.1|/0/1
10776	5162	10.7119	25.2824	1.23891	Up	4.4531e-63	2.30931e-61	ARPP19	cAMP-regulated phosphoprotein, 19kDa	K11447;K00939;K10357;K00591	GO:0044424//intracellular part	GO:0004857//enzyme inhibitor activity;GO:0016247//channel regulator activity;GO:0019888//protein phosphatase regulator activity;GO:0019903//protein phosphatase binding	GO:0000087//M phase of mitotic cell cycle;GO:0006094//gluconeogenesis;GO:0007186//G-protein coupled receptor signaling pathway;GO:0010828//positive regulation of glucose transport;GO:0046578//regulation of Ras protein signal transduction	gi|148694354|gb|EDL26301.1|/7.61462e-54/1
23421	1136	11.0496	25.258	1.19275	Up	2.54338e-14	1.70594e-13	ITGB3BP	integrin beta 3 binding protein (beta3-endonexin)	K11510	GO:0005626//insoluble fraction;GO:0031981//nuclear lumen;GO:0044427//chromosomal part;GO:0044444//cytoplasmic part	GO:0005515//protein binding;GO:0060089	GO:0006917//induction of apoptosis;GO:0007067//mitosis;GO:0007169//transmembrane receptor protein tyrosine kinase signaling pathway;GO:0043486//histone exchange	gi|395730424|ref|XP_003775725.1|/1.54026e-118/1
4131	11996	6.59396	25.2403	1.93651	Up	2.78704e-275	1.53113e-272	MAP1B	microtubule-associated protein 1B	K10429	GO:0000267//cell fraction;GO:0015630//microtubule cytoskeleton;GO:0016020//membrane;GO:0030427//site of polarized growth;GO:0043005//neuron projection;GO:0043025//neuronal cell body;GO:0044430//cytoskeletal part;GO:0044444//cytoplasmic part	GO:0008289//lipid binding;GO:0015631//tubulin binding	GO:0007019//microtubule depolymerization;GO:0009636//response to toxic substance;GO:0030307//positive regulation of cell growth;GO:0031103//axon regeneration;GO:0031112;GO:0033273//response to vitamin;GO:0043627//response to estrogen stimulus;GO:0045597//positive regulation of cell differentiation;GO:0051914	gi|473431|gb|AAA18904.1|/0/1
5203	1383	11.2669	25.1809	1.16023	Up	2.15366e-16	1.64543e-15	PFDN4	prefoldin subunit 4	K09550	GO:0043234//protein complex;GO:0044444//cytoplasmic part	GO:0005515//protein binding	GO:0051084//'de novo' posttranslational protein folding	gi|334312351|ref|XP_001378241.2|/1.23414e-50/1
2631	2019	7.61058	24.9848	1.71498	Up	2.48182e-40	6.08513e-39	GBAS	glioblastoma amplified sequence	-	GO:0005626//insoluble fraction;GO:0016021//integral to membrane;GO:0043231//intracellular membrane-bounded organelle	GO:0005488//binding	-	gi|321267477|ref|NP_001189398.1|/5.55704e-131/1
2058	5021	6.03439	24.9554	2.04807	Up	8.70638e-124	1.19577e-121	EPRS	glutamyl-prolyl-tRNA synthetase	K14163	GO:0000267//cell fraction;GO:0044444//cytoplasmic part	GO:0003676//nucleic acid binding;GO:0004812//aminoacyl-tRNA ligase activity;GO:0032559	GO:0006418//tRNA aminoacylation for protein translation;GO:0065003	gi|62241042|ref|NP_004437.2|/0/1
3157	5450	8.9943	24.9229	1.47039	Up	8.7325e-85	7.17371e-83	HMGCS1	3-hydroxy-3-methylglutaryl-CoA synthase 1 (soluble)	K01641	GO:0000267//cell fraction;GO:0044444//cytoplasmic part	GO:0042802//identical protein binding;GO:0046912//transferase activity, transferring acyl groups, acyl groups converted into alkyl on transfer	GO:0006694//steroid biosynthetic process;GO:0006720//isoprenoid metabolic process;GO:0007417//central nervous system development;GO:0008203//cholesterol metabolic process;GO:0008406//gonad development;GO:0009642//response to light intensity;GO:0010038//response to metal ion;GO:0014070//response to organic cyclic compound;GO:0032354//response to follicle-stimulating hormone stimulus;GO:0033273//re…	gi|33991031|gb|AAH00297.2|/0/1
6059	4194	6.06324	24.8003	2.0322	Up	4.80078e-102	5.11501e-100	ABCE1	ATP-binding cassette, sub-family E (OABP), member 1	K06174	GO:0043231//intracellular membrane-bounded organelle	GO:0004857//enzyme inhibitor activity;GO:0017111//nucleoside-triphosphatase activity;GO:0032559;GO:0051540	GO:0009207;GO:0016070//RNA metabolic process;GO:0051707//response to other organism	gi|431918297|gb|ELK17524.1|/0/1
55706	4840	11.8941	24.6217	1.04968	Up	1.19338e-44	3.41687e-43	TMEM48	transmembrane protein 48	K14315	GO:0005635//nuclear envelope;GO:0031224//intrinsic to membrane	GO:0005198//structural molecule activity;GO:0005488//binding	GO:0006999//nuclear pore organization;GO:0050658//RNA transport	gi|119627137|gb|EAX06732.1|/0/1
6729	2298	7.20455	24.5695	1.76989	Up	6.69858e-47	2.13335e-45	SRP54	signal recognition particle 54kDa	K03106	GO:0016604//nuclear body;GO:0048500//signal recognition particle	GO:0003723//RNA binding;GO:0005048//signal sequence binding;GO:0017111//nucleoside-triphosphatase activity;GO:0032561//guanyl ribonucleotide binding	GO:0006614//SRP-dependent cotranslational protein targeting to membrane;GO:0009207;GO:0042221//response to chemical stimulus	gi|410962045|ref|XP_003987587.1|/0/1
55233	1336	9.07146	24.4213	1.42873	Up	8.867e-21	8.82683e-20	MOB1A	MOB kinase activator 1A	K06685	-	GO:0016772//transferase activity, transferring phosphorus-containing groups;GO:0043169//cation binding	GO:0006796//phosphate-containing compound metabolic process;GO:0035556//intracellular signal transduction	gi|148666661|gb|EDK99077.1|/1.42222e-124/1
51747	3525	5.34141	24.3869	2.19081	Up	4.64148e-93	4.38695e-91	LUC7L3	LUC7-like 3 (S. cerevisiae)	K13212	GO:0005924//cell-substrate adherens junction;GO:0016604//nuclear body	GO:0003723//RNA binding	GO:0006396//RNA processing;GO:0012501//programmed cell death;GO:0050896//response to stimulus	gi|471380377|ref|XP_004377984.1|/9.32015e-125/1
8672	6515	8.37108	24.2407	1.53394	Up	1.5472e-104	1.7215e-102	EIF4G3	eukaryotic translation initiation factor 4 gamma, 3	K03260	GO:0043234//protein complex	GO:0003723//RNA binding;GO:0008135//translation factor activity, nucleic acid binding	GO:0001932//regulation of protein phosphorylation;GO:0006413//translational initiation;GO:0007127//meiosis I;GO:0032268//regulation of cellular protein metabolic process;GO:0048232//male gamete generation;GO:0051704	gi|62087818|dbj|BAD92356.1|/0/1
50810	2446	8.22853	24.2181	1.55738	Up	3.4786e-41	8.94061e-40	HDGFRP3	hepatoma-derived growth factor, related protein 3	K00020	GO:0043231//intracellular membrane-bounded organelle	GO:0005102//receptor binding	-	gi|26337455|dbj|BAC32413.1|/4.91961e-88/1
7443	1720	7.0462	24.1486	1.77702	Up	3.96926e-35	7.97481e-34	VRK1	vaccinia related kinase 1	K08816	GO:0015630//microtubule cytoskeleton;GO:0031981//nuclear lumen	GO:0004672//protein kinase activity;GO:0032559	GO:0006468//protein phosphorylation	gi|4507903|ref|NP_003375.1|/0/1
28977	3244	9.00634	24.1454	1.42273	Up	2.49582e-47	8.08039e-46	MRPL42	mitochondrial ribosomal protein L42	K11447;K00939;K08857;K14443	GO:0000314//organellar small ribosomal subunit;GO:0043231//intracellular membrane-bounded organelle	GO:0005198//structural molecule activity	GO:0010467//gene expression	gi|7662637|ref|NP_054769.1|/6.57644e-77/1
261726	3032	10.7424	23.8494	1.15063	Up	6.04796e-32	1.08052e-30	TIPRL	TIP41, TOR signaling pathway regulator-like (S. cerevisiae)	K11447;K00939	GO:0044424//intracellular part	GO:0005488//binding	GO:0006974//response to DNA damage stimulus;GO:0032515//negative regulation of phosphoprotein phosphatase activity	gi|73088934|ref|NP_001026970.1|/5.55675e-93/1
51322	5924	7.30652	23.8076	1.70416	Up	1.18876e-108	1.37489e-106	WAC	WW domain containing adaptor with coiled-coil	K11447;K01539;K00939;K00591	GO:0016604//nuclear body;GO:0030529//ribonucleoprotein complex	GO:0001099//basal RNA polymerase II transcription machinery binding	GO:0006513//protein monoubiquitination;GO:0007050//cell cycle arrest;GO:0033523//histone H2B ubiquitination;GO:0033554//cellular response to stress	gi|395827444|ref|XP_003786912.1|/0/1
4200	4638	8.6325	23.7732	1.46149	Up	1.47387e-68	8.55139e-67	ME2	malic enzyme 2, NAD(+)-dependent, mitochondrial	K00027	GO:0044429//mitochondrial part	GO:0000166//nucleotide binding;GO:0004470//malic enzyme activity;GO:0043169//cation binding	GO:0043648//dicarboxylic acid metabolic process	gi|4505145|ref|NP_002387.1|/0/1
4698	1550	10.1228	23.7368	1.22951	Up	9.48994e-19	8.35837e-18	NDUFA5	NADH dehydrogenase (ubiquinone) 1 alpha subcomplex, 5, 13kDa	K03949	GO:0005746//mitochondrial respiratory chain	GO:0050136//NADH dehydrogenase (quinone) activity	GO:0022904//respiratory electron transport chain;GO:0051234//establishment of localization	gi|4826848|ref|NP_004991.1|/6.1058e-61/1
116150	4811	9.82905	23.5436	1.26021	Up	1.99643e-56	8.73064e-55	NUS1	nuclear undecaprenyl pyrophosphate synthase 1 homolog (S. cerevisiae)	-	GO:0031224//intrinsic to membrane	GO:0004871//signal transducer activity;GO:0016740//transferase activity	GO:0032501//multicellular organismal process;GO:0048646//anatomical structure formation involved in morphogenesis;GO:0048869//cellular developmental process	gi|119579713|gb|EAW59309.1|/2.59276e-165/1
58517	4303	7.72027	23.4461	1.60263	Up	8.58342e-72	5.35094e-70	RBM25	RNA binding motif protein 25	K12822	GO:0016604//nuclear body	GO:0003723//RNA binding	GO:0000380//alternative mRNA splicing, via spliceosome;GO:0012501//programmed cell death	gi|119601492|gb|EAW81086.1|/3.01255e-152/1
8905	2329	7.10866	23.398	1.71873	Up	1.45159e-43	4.01872e-42	AP1S2	adaptor-related protein complex 1, sigma 2 subunit	K12394	GO:0005764//lysosome;GO:0012506//vesicle membrane;GO:0030117//membrane coat	GO:0022892	GO:0015031//protein transport;GO:0048193//Golgi vesicle transport;GO:0050688//regulation of defense response to virus	gi|426395279|ref|XP_004063902.1|/3.1254e-104/1
55215	4749	10.9372	23.0958	1.07839	Up	5.15908e-43	1.4018e-41	FANCI	Fanconi anemia, complementation group I	K10895	GO:0031981//nuclear lumen	GO:0005488//binding	GO:0006259//DNA metabolic process	gi|82830440|ref|NP_060663.2|/0/1
4893	4454	9.13489	23.0669	1.33636	Up	4.40774e-56	1.89922e-54	NRAS	neuroblastoma RAS viral (v-ras) oncogene homolog	K07828	GO:0005626//insoluble fraction;GO:0012505//endomembrane system;GO:0016020//membrane;GO:0043231//intracellular membrane-bounded organelle	GO:0017111//nucleoside-triphosphatase activity;GO:0032561//guanyl ribonucleotide binding	GO:0000165//MAPK cascade;GO:0002376//immune system process;GO:0006935//chemotaxis;GO:0007049//cell cycle;GO:0007169//transmembrane receptor protein tyrosine kinase signaling pathway;GO:0007264//small GTPase mediated signal transduction;GO:0007599//hemostasis;GO:0009207	gi|397468011|ref|XP_003805691.1|/2.01558e-111/1
164	6850	10.3312	23.0214	1.15596	Up	4.04896e-68	2.32617e-66	AP1G1	adaptor-related protein complex 1, gamma 1 subunit	K12391	GO:0005764//lysosome;GO:0005768//endosome;GO:0005856//cytoskeleton;GO:0012506//vesicle membrane;GO:0030119//AP-type membrane coat adaptor complex;GO:0030136//clathrin-coated vesicle;GO:0044431//Golgi apparatus part	GO:0008092//cytoskeletal protein binding;GO:0022892	GO:0007010//cytoskeleton organization;GO:0015031//protein transport;GO:0048193//Golgi vesicle transport;GO:0050688//regulation of defense response to virus	gi|71773010|ref|NP_001025178.1|/0/1
6643	2091	7.45202	23.0179	1.62705	Up	6.9368e-36	1.44318e-34	SNX2	sorting nexin 2	-	GO:0005769//early endosome;GO:0031090//organelle membrane	GO:0005543//phospholipid binding;GO:0022892	GO:0015031//protein transport;GO:0016192//vesicle-mediated transport	gi|23111038|ref|NP_003091.2|/0/1
427	2618	9.09324	22.9805	1.33755	Up	1.369e-33	2.59623e-32	ASAH1	N-acylsphingosine amidohydrolase (acid ceramidase) 1	K12348	GO:0000323//lytic vacuole	GO:0016811//hydrolase activity, acting on carbon-nitrogen (but not peptide) bonds, in linear amides	GO:0046519	gi|332215273|ref|XP_003256766.1|/0/1
51692	2401	10.501	22.9372	1.12717	Up	5.80548e-24	6.86813e-23	CPSF3	cleavage and polyadenylation specific factor 3, 73kDa	K14403	GO:0005849//mRNA cleavage factor complex	GO:0003723//RNA binding;GO:0004519//endonuclease activity;GO:0004527//exonuclease activity;GO:0043169//cation binding	GO:0000377;GO:0006353//DNA-dependent transcription, termination;GO:0006405//RNA export from nucleus;GO:0008334//histone mRNA metabolic process;GO:0031124//mRNA 3'-end processing	gi|359321645|ref|XP_003639652.1|/0/1
7163	4250	8.52946	22.8946	1.42448	Up	1.77439e-58	8.18734e-57	TPD52	tumor protein D52	-	GO:0043231//intracellular membrane-bounded organelle;GO:0044444//cytoplasmic part	GO:0042802//identical protein binding;GO:0046872//metal ion binding;GO:0046983//protein dimerization activity	GO:0006810//transport;GO:0030098//lymphocyte differentiation	gi|70608174|ref|NP_001020424.1|/6.18934e-88/1
55872	1899	8.43339	22.8472	1.43783	Up	2.32384e-27	3.32409e-26	PBK	PDZ binding kinase	K08865	-	GO:0004672//protein kinase activity;GO:0032559	GO:0000087//M phase of mitotic cell cycle;GO:0006464//cellular protein modification process	gi|18490991|ref|NP_060962.2|/1.18012e-173/1
1595	3208	10.9626	22.7934	1.05602	Up	2.63204e-28	3.96158e-27	CYP51A1	cytochrome P450, family 51, subfamily A, polypeptide 1	K05917	GO:0031090//organelle membrane;GO:0031224//intrinsic to membrane;GO:0042598;GO:0043231//intracellular membrane-bounded organelle	GO:0005506//iron ion binding;GO:0016709//oxidoreductase activity, acting on paired donors, with incorporation or reduction of molecular oxygen, NAD(P)H as one donor, and incorporation of one atom of oxygen;GO:0016741	GO:0006694//steroid biosynthetic process;GO:0006730//one-carbon metabolic process;GO:0008203//cholesterol metabolic process;GO:0044237//cellular metabolic process	gi|21619563|gb|AAH32322.1|/0/1
699	3509	5.98252	22.7835	1.92917	Up	1.04296e-73	6.81605e-72	BUB1	BUB1 mitotic checkpoint serine/threonine kinase	K02178	GO:0000776//kinetochore;GO:0000794//condensed nuclear chromosome;GO:0044444//cytoplasmic part	GO:0004672//protein kinase activity;GO:0032559	GO:0006464//cellular protein modification process;GO:0007062//sister chromatid cohesion;GO:0007275//multicellular organismal development;GO:0012501//programmed cell death;GO:0031577//spindle checkpoint;GO:0045841//negative regulation of mitotic metaphase/anaphase transition;GO:0051704	gi|4757878|ref|NP_004327.1|/0/1
53339	3308	8.53769	22.594	1.40402	Up	2.24174e-44	6.35642e-43	BTBD1	BTB (POZ) domain containing 1	K10477	GO:0030529//ribonucleoprotein complex	GO:0005488//binding	-	gi|466051022|ref|XP_004278358.1|/0/1
128061	1486	8.88396	22.5012	1.34073	Up	1.94785e-19	1.78443e-18	C1orf131	chromosome 1 open reading frame 131	-	-	-	-	gi|63497679|ref|NP_689592.2|/1.3977e-115/1
1033	906	10.391	22.4756	1.11303	Up	1.2855e-09	6.11943e-09	CDKN3	cyclin-dependent kinase inhibitor 3	K14167	GO:0044444//cytoplasmic part	GO:0004721//phosphoprotein phosphatase activity;GO:0005488//binding	GO:0008283//cell proliferation;GO:0022402//cell cycle process;GO:0051726//regulation of cell cycle	gi|195927025|ref|NP_001124323.1|/3.81181e-90/1
55752	5582	7.69602	22.4266	1.54303	Up	5.82012e-84	4.73693e-82	SEPT11	septin 11	K04557	GO:0030425//dendrite;GO:0032156;GO:0032432//actin filament bundle;GO:0044459//plasma membrane part	GO:0032561//guanyl ribonucleotide binding	GO:0009987//cellular process;GO:0051259//protein oligomerization	gi|8922712|ref|NP_060713.1|/0/1
26586	3736	3.27293	22.3592	2.77221	Up	1.13973e-118	1.46251e-116	CKAP2	cytoskeleton associated protein 2	-	GO:0005819//spindle	-	GO:0012501//programmed cell death	gi|148664244|ref|NP_060674.3|/0/1
4054	4721	10.2227	22.3015	1.12536	Up	3.39098e-44	9.56877e-43	LTBP3	latent transforming growth factor beta binding protein 3	K08023	-	GO:0005515//protein binding;GO:0046872//metal ion binding	GO:0007178//transmembrane receptor protein serine/threonine kinase signaling pathway;GO:0048731	gi|397516930|ref|XP_003828674.1|/0/1
55578	3003	6.77436	22.2689	1.71687	Up	5.3664e-53	2.078e-51	SUPT20H	suppressor of Ty 20 homolog (S. cerevisiae)	-	GO:0000123//histone acetyltransferase complex	GO:0005488//binding	GO:0007275//multicellular organismal development	gi|98961135|ref|NP_001014308.2|/0/1
831	4550	6.20718	22.2496	1.84177	Up	2.69584e-87	2.34618e-85	CAST	calpastatin	K04281	-	GO:0004866//endopeptidase inhibitor activity;GO:0004869//cysteine-type endopeptidase inhibitor activity;GO:0005488//binding	GO:0000768//syncytium formation by plasma membrane fusion;GO:0010466//negative regulation of peptidase activity	gi|62087212|dbj|BAD92053.1|/0/1
9156	3478	7.18701	22.0552	1.61765	Up	9.80508e-56	4.15357e-54	EXO1	exonuclease 1	K10746	GO:0043231//intracellular membrane-bounded organelle	GO:0003677//DNA binding;GO:0004520//endodeoxyribonuclease activity;GO:0008297//single-stranded DNA specific exodeoxyribonuclease activity;GO:0008309//double-stranded DNA specific exodeoxyribonuclease activity;GO:0008409//5'-3' exonuclease activity;GO:0016891//endoribonuclease activity, producing 5'-phosphomonoesters;GO:0043169//cation binding	GO:0002204//somatic recombination of immunoglobulin genes involved in immune response;GO:0002566;GO:0006281//DNA repair;GO:0006959//humoral immune response;GO:0022403	gi|284055278|ref|NP_006018.4|/0/1
6307	2241	8.20867	22.0451	1.42524	Up	1.52029e-30	2.58229e-29	MSMO1	methylsterol monooxygenase 1	K07750	GO:0031090//organelle membrane;GO:0031224//intrinsic to membrane;GO:0043231//intracellular membrane-bounded organelle	GO:0016709//oxidoreductase activity, acting on paired donors, with incorporation or reduction of molecular oxygen, NAD(P)H as one donor, and incorporation of one atom of oxygen;GO:0046914//transition metal ion binding	GO:0006631//fatty acid metabolic process;GO:0006694//steroid biosynthetic process;GO:0008203//cholesterol metabolic process	gi|5803157|ref|NP_006736.1|/7.52441e-123/1
5527	4494	9.10174	21.9605	1.2707	Up	5.17844e-50	1.87319e-48	PPP2R5C	protein phosphatase 2, regulatory subunit B', gamma	K11584	GO:0008287//protein serine/threonine phosphatase complex;GO:0043231//intracellular membrane-bounded organelle;GO:0044427//chromosomal part	GO:0005488//binding;GO:0019888//protein phosphatase regulator activity	GO:0006511//ubiquitin-dependent protein catabolic process;GO:0008283//cell proliferation;GO:0008630//intrinsic apoptotic signaling pathway in response to DNA damage;GO:0019222//regulation of metabolic process;GO:0030330//DNA damage response, signal transduction by p53 class mediator	gi|31083259|ref|NP_002710.2|/0/1
84298	1234	9.55822	21.8458	1.19254	Up	1.53671e-13	9.70033e-13	LLPH	LLP homolog, long-term synaptic facilitation (Aplysia)	K11447;K09131;K00939	-	-	-	gi|119617563|gb|EAW97157.1|/3.80858e-44/1
902	1517	8.2031	21.8126	1.41092	Up	1.09945e-20	1.08769e-19	CCNH	cyclin H	K06634	GO:0005667//transcription factor complex	GO:0004674//protein serine/threonine kinase activity;GO:0005488//binding;GO:0042623//ATPase activity, coupled	GO:0006289//nucleotide-excision repair;GO:0006352//DNA-dependent transcription, initiation;GO:0006353//DNA-dependent transcription, termination;GO:0006354//DNA-dependent transcription, elongation;GO:0006357//regulation of transcription from RNA polymerase II promoter;GO:0006397//mRNA processing;GO:0045935;GO:0051318//G1 phase;GO:0051320//S phase	gi|4502623|ref|NP_001230.1|/2.12218e-151/1
55970	4427	9.21504	21.7702	1.24029	Up	4.02156e-47	1.29013e-45	GNG12	guanine nucleotide binding protein (G protein), gamma 12	K04347	GO:0015629//actin cytoskeleton;GO:0031234//extrinsic to internal side of plasma membrane	GO:0043168;GO:0060089	GO:0002237//response to molecule of bacterial origin;GO:0007166//cell surface receptor signaling pathway;GO:0007267//cell-cell signaling;GO:0015980//energy derivation by oxidation of organic compounds;GO:0021543//pallium development;GO:0033762//response to glucagon stimulus	gi|51036603|ref|NP_061329.3|/3.44782e-31/1
65117	2449	4.94874	21.7318	2.13467	Up	1.90098e-56	8.35479e-55	RSRC2	arginine/serine-rich coiled-coil 2	-	-	-	-	gi|73994460|ref|XP_849465.1|/3.66175e-77/1
23029	1870	5.55514	21.7166	1.9669	Up	3.09724e-39	7.27934e-38	RBM34	RNA binding motif protein 34	K14837	GO:0031981//nuclear lumen	GO:0003676//nucleic acid binding	-	gi|473943|dbj|BAA07503.1|/1.5518e-104/1
84896	3034	6.38415	21.66	1.76247	Up	5.30764e-54	2.12064e-52	ATAD1	ATPase family, AAA domain containing 1	K13254	GO:0043231//intracellular membrane-bounded organelle	GO:0016462//pyrophosphatase activity;GO:0032559	-	gi|440896585|gb|ELR48479.1|/0/1
9685	4061	7.91387	21.6524	1.45207	Up	1.61324e-54	6.58024e-53	CLINT1	clathrin interactor 1	K12471;K11137	GO:0016023//cytoplasmic membrane-bounded vesicle;GO:0044431//Golgi apparatus part	GO:0005515//protein binding	GO:0048193//Golgi vesicle transport	gi|40788895|dbj|BAA11488.2|/0/1
64853	3020	8.16946	21.6072	1.4032	Up	6.33358e-39	1.47868e-37	AIDA	axin interactor, dorsalization associated	-	GO:0044424//intracellular part	GO:0005515//protein binding	GO:0016055//Wnt receptor signaling pathway;GO:0043393//regulation of protein binding;GO:0043407//negative regulation of MAP kinase activity;GO:0043409//negative regulation of MAPK cascade;GO:0048263//determination of dorsal identity	gi|10434510|dbj|BAB14281.1|/1.67392e-151/1
8886	3790	6.79522	21.4912	1.66115	Up	2.63238e-61	1.31469e-59	DDX18	DEAD (Asp-Glu-Ala-Asp) box polypeptide 18	K13179	-	GO:0003676//nucleic acid binding;GO:0003724//RNA helicase activity;GO:0032559;GO:0042623//ATPase activity, coupled	-	gi|38327634|ref|NP_006764.3|/0/1
115106	1185	8.76634	21.3822	1.28636	Up	3.00998e-14	2.0097e-13	HAUS1	HAUS augmin-like complex, subunit 1	-	GO:0005819//spindle;GO:0005875//microtubule associated complex	-	GO:0000087//M phase of mitotic cell cycle;GO:0007051//spindle organization;GO:0031023//microtubule organizing center organization	gi|470618052|ref|XP_004317711.1|/2.96785e-127/1
1783	4352	8.8517	21.3744	1.27186	Up	2.64472e-47	8.53104e-46	DYNC1LI2	dynein, cytoplasmic 1, light intermediate chain 2	K10416	GO:0030286//dynein complex	GO:0017111//nucleoside-triphosphatase activity;GO:0032559	GO:0051234//establishment of localization	gi|5453634|ref|NP_006132.1|/0/1
9031	6133	8.89248	21.2418	1.25625	Up	2.54496e-64	1.35167e-62	BAZ1B	bromodomain adjacent to zinc finger domain, 1B	K11658	GO:0000775//chromosome, centromeric region;GO:0005657//replication fork;GO:0070603//SWI/SNF superfamily-type complex	GO:0004713//protein tyrosine kinase activity;GO:0008134//transcription factor binding;GO:0030546//receptor activator activity;GO:0032559;GO:0042393//histone binding;GO:0046914//transition metal ion binding	GO:0006281//DNA repair;GO:0006337//nucleosome disassembly;GO:0006338//chromatin remodeling;GO:0006351//transcription, DNA-dependent;GO:0006468//protein phosphorylation;GO:0009887//organ morphogenesis;GO:0010468//regulation of gene expression	gi|14670392|ref|NP_115784.1|/0/1
2730	3074	6.23067	21.1524	1.76336	Up	1.74038e-53	6.81423e-52	GCLM	glutamate-cysteine ligase, modifier subunit	K11205	GO:0000267//cell fraction;GO:0043234//protein complex;GO:0044444//cytoplasmic part	GO:0016881//acid-amino acid ligase activity;GO:0019899//enzyme binding;GO:0046983//protein dimerization activity	GO:0000096//sulfur amino acid metabolic process;GO:0003018;GO:0003254//regulation of membrane depolarization;GO:0006749//glutathione metabolic process;GO:0006950//response to stress;GO:0009064//glutamine family amino acid metabolic process;GO:0035227;GO:0042221//response to chemical stimulus;GO:0043066//negative regulation of apoptotic process	gi|4504011|ref|NP_002052.1|/2.39002e-145/1
84365	1754	8.32856	21.108	1.34165	Up	2.23192e-21	2.31079e-20	MKI67IP	MKI67 (FHA domain) interacting nucleolar phosphoprotein	K14838	GO:0000228//nuclear chromosome	GO:0003676//nucleic acid binding	GO:0006351//transcription, DNA-dependent;GO:0034660//ncRNA metabolic process;GO:0065003	gi|119615665|gb|EAW95259.1|/4.84451e-142/1
29889	2419	6.57578	20.9969	1.67494	Up	2.58902e-39	6.13409e-38	GNL2	guanine nucleotide binding protein-like 2 (nucleolar)	K14537	GO:0031981//nuclear lumen	GO:0017111//nucleoside-triphosphatase activity;GO:0032561//guanyl ribonucleotide binding	GO:0009207;GO:0022613//ribonucleoprotein complex biogenesis	gi|7019419|ref|NP_037417.1|/0/1
3423	5876	8.01075	20.9304	1.38559	Up	1.7201e-70	1.0356e-68	IDS	iduronate 2-sulfatase	K01136	GO:0000323//lytic vacuole	GO:0008484//sulfuric ester hydrolase activity;GO:0043169//cation binding	-	gi|5360208|ref|NP_006114.1|/0/1
9833	2523	9.00674	20.7734	1.20566	Up	2.66914e-25	3.45788e-24	MELK	maternal embryonic leucine zipper kinase	K08799	GO:0044424//intracellular part	GO:0004672//protein kinase activity;GO:0032559	GO:0006464//cellular protein modification process	gi|426361795|ref|XP_004048085.1|/0/1
57122	3158	7.70967	20.7729	1.42996	Up	3.28882e-40	8.01906e-39	NUP107	nucleoporin 107kDa	K14301	GO:0000776//kinetochore;GO:0005643//nuclear pore;GO:0044444//cytoplasmic part	GO:0005215//transporter activity;GO:0005488//binding	GO:0006405//RNA export from nucleus;GO:0007067//mitosis;GO:0015758//glucose transport;GO:0044238//primary metabolic process	gi|9966881|ref|NP_065134.1|/0/1
55854	2149	5.53888	20.7277	1.90389	Up	4.07472e-41	1.0427e-39	ZC3H15	zinc finger CCCH-type containing 15	-	GO:0016020//membrane;GO:0031981//nuclear lumen	GO:0046914//transition metal ion binding	GO:0007166//cell surface receptor signaling pathway	gi|6841256|gb|AAF28981.1|AF161421_1/0/1
5868	2548	7.77172	20.7058	1.41373	Up	3.9314e-32	7.08135e-31	RAB5A	RAB5A, member RAS oncogene family	K07887	GO:0005624//membrane fraction;GO:0005769//early endosome;GO:0030136//clathrin-coated vesicle;GO:0030667//secretory granule membrane;GO:0031252//cell leading edge;GO:0032991//macromolecular complex;GO:0043005//neuron projection;GO:0044297//cell body;GO:0044425//membrane part;GO:0048770	GO:0005515//protein binding;GO:0017111//nucleoside-triphosphatase activity;GO:0032561//guanyl ribonucleotide binding	GO:0006898//receptor-mediated endocytosis;GO:0007599//hemostasis;GO:0008284//positive regulation of cell proliferation;GO:0009207;GO:0014909//smooth muscle cell migration;GO:0035556//intracellular signal transduction;GO:0048168//regulation of neuronal synaptic plasticity	gi|19923262|ref|NP_004153.2|/9.00423e-119/1
57515	3144	7.95051	20.6814	1.37922	Up	7.85916e-38	1.7623e-36	SERINC1	serine incorporator 1	K09228;K11447;K06264;K08857	GO:0031090//organelle membrane;GO:0031224//intrinsic to membrane;GO:0043231//intracellular membrane-bounded organelle	GO:0005488//binding;GO:0015179//L-amino acid transmembrane transporter activity	GO:0006643//membrane lipid metabolic process;GO:0006650//glycerophospholipid metabolic process;GO:0015807//L-amino acid transport;GO:0043085//positive regulation of catalytic activity	gi|6382026|dbj|BAA86567.1|/0/1
5073	3083	10.1786	20.6028	1.01729	Up	2.02892e-23	2.34198e-22	PARN	poly(A)-specific ribonuclease	K01148	GO:0031981//nuclear lumen;GO:0044444//cytoplasmic part	GO:0000175//3'-5'-exoribonuclease activity;GO:0003729//mRNA binding;GO:0043169//cation binding	GO:0000288//nuclear-transcribed mRNA catabolic process, deadenylation-dependent decay;GO:0007276//gamete generation	gi|4505611|ref|NP_002573.1|/0/1
10096	5708	7.9432	20.5532	1.37157	Up	2.58204e-66	1.42295e-64	ACTR3	ARP3 actin-related protein 3 homolog (yeast)	K10354;K05692	GO:0009925//basal plasma membrane;GO:0012505//endomembrane system;GO:0015629//actin cytoskeleton;GO:0031252//cell leading edge;GO:0045202//synapse	GO:0008092//cytoskeletal protein binding;GO:0032559	GO:0008064//regulation of actin polymerization or depolymerization;GO:0010033//response to organic substance;GO:0010591//regulation of lamellipodium assembly;GO:0030041//actin filament polymerization;GO:0031346//positive regulation of cell projection organization;GO:0045597//positive regulation of cell differentiation;GO:0048858//cell projection morphogenesis	gi|5031573|ref|NP_005712.1|/0/1
10550	2135	8.56553	20.5385	1.26171	Up	6.7354e-23	7.5612e-22	ARL6IP5	ADP-ribosylation-like factor 6 interacting protein 5	-	GO:0031090//organelle membrane;GO:0031224//intrinsic to membrane;GO:0043231//intracellular membrane-bounded organelle	GO:0005515//protein binding	GO:0015711//organic anion transport;GO:0048519//negative regulation of biological process	gi|5453704|ref|NP_006398.1|/2.53512e-95/1
84919	5284	10.137	20.5165	1.01716	Up	8.39624e-39	1.94988e-37	PPP1R15B	protein phosphatase 1, regulatory subunit 15B	K00923;K11447;K08857;K00939	GO:0008287//protein serine/threonine phosphatase complex	GO:0004721//phosphoprotein phosphatase activity	GO:0000302//response to reactive oxygen species;GO:0006412//translation;GO:0006984//ER-nucleus signaling pathway	gi|188219559|ref|NP_116222.3|/0/1
9532	2068	9.26165	20.4206	1.14069	Up	4.51802e-19	4.04619e-18	BAG2	BCL2-associated athanogene 2	K09556	-	GO:0005488//binding	GO:0012501//programmed cell death;GO:0044267//cellular protein metabolic process	gi|4757834|ref|NP_004273.1|/9.20261e-111/1
81533	2261	8.04034	20.315	1.33722	Up	5.09956e-26	6.8331e-25	ITFG1	integrin alpha FG-GAP repeat containing 1	-	GO:0031224//intrinsic to membrane	-	GO:0007166//cell surface receptor signaling pathway	gi|21361933|ref|NP_110417.2|/0/1
79621	1691	7.80696	20.2523	1.37525	Up	1.34221e-20	1.32264e-19	RNASEH2B	ribonuclease H2, subunit B	K10744	GO:0043231//intracellular membrane-bounded organelle;GO:0043234//protein complex	-	GO:0016070//RNA metabolic process	gi|22477828|gb|AAH36744.1|/1.49628e-165/1
6845	2664	7.1896	20.2385	1.49312	Up	1.83105e-35	3.73432e-34	VAMP7	vesicle-associated membrane protein 7	K08515	GO:0005764//lysosome;GO:0005770//late endosome;GO:0030133//transport vesicle;GO:0030666//endocytic vesicle membrane;GO:0031224//intrinsic to membrane;GO:0043234//protein complex	GO:0000149//SNARE binding;GO:0005488//binding	GO:0002278;GO:0002283//neutrophil activation involved in immune response;GO:0006887//exocytosis;GO:0006906//vesicle fusion;GO:0006909//phagocytosis;GO:0007041//lysosomal transport;GO:0034196//acylglycerol transport;GO:0048193//Golgi vesicle transport	gi|297747292|ref|NP_001172112.1|/3.63483e-124/1
55127	8497	5.41239	20.125	1.89465	Up	7.5318e-152	1.50465e-149	HEATR1	HEAT repeat containing 1	K14550	GO:0031981//nuclear lumen;GO:0032991//macromolecular complex	GO:0005488//binding	GO:0042254//ribosome biogenesis	gi|73695475|ref|NP_060542.4|/0/1
10128	6637	5.65748	20.0994	1.82892	Up	2.3041e-113	2.75552e-111	LRPPRC	leucine-rich pentatricopeptide repeat containing	K11447;K06264;K08857;K00939	GO:0000228//nuclear chromosome;GO:0005759//mitochondrial matrix;GO:0019866//organelle inner membrane;GO:0031965//nuclear membrane	GO:0003779//actin binding;GO:0015631//tubulin binding;GO:0043566//structure-specific DNA binding	GO:0034643//establishment of mitochondrion localization, microtubule-mediated;GO:0050658//RNA transport	gi|31621305|ref|NP_573566.2|/0/1
25820	5267	7.9303	19.9896	1.3338	Up	2.90438e-57	1.29591e-55	ARIH1	ariadne homolog, ubiquitin-conjugating enzyme E2 binding protein, 1 (Drosophila)	K11968	GO:0043234//protein complex;GO:0044424//intracellular part	GO:0016881//acid-amino acid ligase activity;GO:0046914//transition metal ion binding	GO:0019941//modification-dependent protein catabolic process	gi|471368511|ref|XP_004374781.1|/0/1
56889	6140	7.75443	19.9363	1.3623	Up	2.03462e-68	1.1766e-66	TM9SF3	transmembrane 9 superfamily member 3	-	GO:0031224//intrinsic to membrane	-	-	gi|60359970|dbj|BAD90204.1|/0/1
4552	3317	8.80813	19.9167	1.17707	Up	2.37108e-30	3.97744e-29	MTRR	5-methyltetrahydrofolate-homocysteine methyltransferase reductase	K00597	GO:0044444//cytoplasmic part	GO:0000166//nucleotide binding;GO:0016723//oxidoreductase activity, oxidizing metal ions, NAD or NADP as acceptor;GO:0046914//transition metal ion binding;GO:0050662//coenzyme binding	GO:0000097//sulfur amino acid biosynthetic process	gi|169790956|ref|NP_076915.2|/0/1
51616	2714	6.10024	19.9083	1.70643	Up	8.6604e-43	2.33512e-41	TAF9B	TAF9B RNA polymerase II, TATA box binding protein (TBP)-associated factor, 31kDa	K03133	GO:0005667//transcription factor complex	GO:0003676//nucleic acid binding;GO:0003712//transcription cofactor activity	GO:0000122//negative regulation of transcription from RNA polymerase II promoter;GO:0006915//apoptotic process;GO:0010033//response to organic substance;GO:0016049//cell growth	gi|402910620|ref|XP_003917961.1|/1.94638e-135/1
55832	5956	6.70405	19.8528	1.56624	Up	3.96886e-81	3.07368e-79	CAND1	cullin-associated and neddylation-dissociated 1	-	GO:0043231//intracellular membrane-bounded organelle;GO:0043234//protein complex	GO:0008134//transcription factor binding;GO:0030528//transcription regulator activity	GO:0032446//protein modification by small protein conjugation;GO:0044092//negative regulation of molecular function;GO:0045898//regulation of RNA polymerase II transcriptional preinitiation complex assembly;GO:0048869//cellular developmental process	gi|71891685|dbj|BAA74852.2|/0/1
23160	3501	7.9434	19.8283	1.31973	Up	9.53686e-38	2.13577e-36	WDR43	WD repeat domain 43	K14546	GO:0031981//nuclear lumen	-	-	gi|157743245|ref|NP_055946.1|/0/1
51474	3748	4.90812	19.7872	2.01133	Up	2.59512e-72	1.6352e-70	LIMA1	LIM domain and actin binding 1	K09377	GO:0005924//cell-substrate adherens junction;GO:0032432//actin filament bundle	GO:0003779//actin binding;GO:0046914//transition metal ion binding	GO:0030030//cell projection organization;GO:0030042//actin filament depolymerization	gi|7705373|ref|NP_057441.1|/0/1
5411	3606	5.01137	19.6039	1.96786	Up	4.31048e-67	2.42879e-65	PNN	pinin, desmosome associated protein	K13114	GO:0005681//spliceosomal complex;GO:0030054//cell junction;GO:0031981//nuclear lumen;GO:0043234//protein complex	GO:0005488//binding	GO:0000377	gi|6563230|gb|AAF17209.1|AF112222_1/0/1
10240	1344	5.79694	19.5413	1.75316	Up	2.1521e-22	2.35725e-21	MRPS31	mitochondrial ribosomal protein S31	-	GO:0030529//ribonucleoprotein complex;GO:0043231//intracellular membrane-bounded organelle	GO:0005515//protein binding	-	gi|186928854|ref|NP_005821.2|/5.7683e-174/1
114883	3925	6.69934	19.4845	1.54023	Up	7.496e-52	2.82789e-50	OSBPL9	oxysterol binding protein-like 9	K08051;K08283	-	GO:0005488//binding	GO:0010876//lipid localization;GO:0051234//establishment of localization	gi|308153260|ref|NP_683707.3|/0/1
51138	1765	8.58319	19.4688	1.18157	Up	1.25213e-16	9.70566e-16	COPS4	COP9 signalosome subunit 4	K12178	GO:0043231//intracellular membrane-bounded organelle;GO:0043234//protein complex	GO:0005488//binding	-	gi|384367993|ref|NP_001244935.1|/0/1
9813	5794	9.71159	19.4494	1.00195	Up	2.55754e-39	6.06769e-38	EFCAB14	EF-hand calcium binding domain 14	K14570;K13999;K04648;K11499	-	GO:0046872//metal ion binding	-	gi|40788277|dbj|BAA32328.2|/0/1
57003	3445	7.25585	19.3782	1.41722	Up	2.31552e-40	5.69326e-39	CCDC47	coiled-coil domain containing 47	-	GO:0031224//intrinsic to membrane;GO:0042598;GO:0043231//intracellular membrane-bounded organelle	GO:0046872//metal ion binding	GO:0006984//ER-nucleus signaling pathway;GO:0007275//multicellular organismal development;GO:0055065//metal ion homeostasis	gi|9295347|gb|AAF86954.1|AF226054_1/0/1
135293	4720	8.55131	19.3647	1.17921	Up	1.8187e-41	4.7367e-40	PM20D2	peptidase M20 domain containing 2	K11447;K01539;K08857;K00939	-	GO:0003824//catalytic activity	-	gi|58082085|ref|NP_001010853.1|/0/1
79665	3682	6.20104	19.2935	1.63753	Up	1.23794e-52	4.78307e-51	DHX40	DEAH (Asp-Glu-Ala-His) box polypeptide 40	K12818	-	GO:0032559;GO:0042623//ATPase activity, coupled	GO:0009207	gi|261878481|ref|NP_001159773.1|/0/1
9406	3162	5.88616	19.283	1.71193	Up	2.78664e-48	9.31352e-47	ZRANB2	zinc finger, RAN-binding domain containing 2	K14651;K13098	GO:0005622//intracellular;GO:0043231//intracellular membrane-bounded organelle	GO:0046872//metal ion binding	GO:0006396//RNA processing	gi|62088716|dbj|BAD92805.1|/1.21025e-75/1
25939	3189	9.50099	19.2649	1.01982	Up	8.63658e-23	9.64007e-22	SAMHD1	SAM domain and HD domain 1	K12830	GO:0043231//intracellular membrane-bounded organelle	GO:0003824//catalytic activity	GO:0002252;GO:0031347//regulation of defense response	gi|38016914|ref|NP_056289.2|/0/1
378938	8708	1.72728	19.1989	3.47445	Up	8.82948e-294	5.17408e-291	MALAT1	metastasis associated lung adenocarcinoma transcript 1 (non-protein coding)	-	-	-	-	gi|9910794|sp|Q9UHZ2.1|MALAT_HUMAN/7.76355e-22/1
4016	2361	8.93726	19.1605	1.10023	Up	2.9429e-19	2.66681e-18	LOXL1	lysyl oxidase-like 1	K14678	GO:0031012//extracellular matrix	GO:0016638//oxidoreductase activity, acting on the CH-NH2 group of donors;GO:0046914//transition metal ion binding	GO:0006464//cellular protein modification process	gi|67782346|ref|NP_005567.2|/0/1
26260	2529	9.02816	19.0772	1.07934	Up	7.412e-20	6.9532e-19	FBXO25	F-box protein 25	K10305	GO:0031461//cullin-RING ubiquitin ligase complex;GO:0043231//intracellular membrane-bounded organelle	GO:0008092//cytoskeletal protein binding;GO:0019787//small conjugating protein ligase activity	GO:0032446//protein modification by small protein conjugation	gi|34878769|ref|NP_904357.1|/0/1
23595	2589	4.0124	19.0372	2.24629	Up	9.25974e-56	3.94156e-54	ORC3	origin recognition complex, subunit 3	K02605	GO:0000808//origin recognition complex;GO:0031981//nuclear lumen	GO:0043565//sequence-specific DNA binding	GO:0006259//DNA metabolic process;GO:0007050//cell cycle arrest;GO:0051320//S phase	gi|32483369|ref|NP_862820.1|/0/1
3093	5259	9.1152	19.03	1.06193	Up	1.83343e-38	4.23543e-37	UBE2K	ubiquitin-conjugating enzyme E2K	K04649	GO:0044424//intracellular part	GO:0004842//ubiquitin-protein ligase activity;GO:0019899//enzyme binding;GO:0032559	GO:0000209//protein polyubiquitination;GO:0019941//modification-dependent protein catabolic process	gi|426232166|ref|XP_004010105.1|/6.26804e-104/1
55322	3616	9.18704	19.0057	1.04876	Up	2.02502e-26	2.75328e-25	C5orf22	chromosome 5 open reading frame 22	-	-	-	-	gi|426385044|ref|XP_004059048.1|/0/1
5393	1644	8.03015	19.0015	1.24262	Up	2.15332e-16	1.64589e-15	EXOSC9	exosome component 9	K03678	GO:0000178//exosome (RNase complex);GO:0031981//nuclear lumen;GO:0044444//cytoplasmic part	GO:0003723//RNA binding;GO:0008408//3'-5' exonuclease activity	GO:0000291//nuclear-transcribed mRNA catabolic process, exonucleolytic;GO:0002376//immune system process;GO:0010467//gene expression;GO:0016049//cell growth;GO:0016075//rRNA catabolic process;GO:0042254//ribosome biogenesis	gi|77812672|ref|NP_001029366.1|/0/1
10200	1101	7.76435	18.8101	1.27657	Up	8.7431e-12	4.85329e-11	MPHOSPH6	M-phase phosphoprotein 6	K12593	GO:0005634//nucleus	GO:0005488//binding	GO:0000278//mitotic cell cycle	gi|118498352|ref|NP_005783.2|/8.99115e-63/1
3998	4848	4.73194	18.7819	1.98884	Up	4.23962e-87	3.65355e-85	LMAN1	lectin, mannose-binding, 1	K10080	GO:0005793//endoplasmic reticulum-Golgi intermediate compartment;GO:0012505//endomembrane system;GO:0030016//myofibril;GO:0030134//ER to Golgi transport vesicle;GO:0031090//organelle membrane;GO:0031224//intrinsic to membrane;GO:0042598	GO:0005515//protein binding;GO:0048029//monosaccharide binding	GO:0006487//protein N-linked glycosylation;GO:0007599//hemostasis;GO:0048193//Golgi vesicle transport	gi|5031873|ref|NP_005561.1|/0/1
51765	3352	5.77849	18.7768	1.70019	Up	2.56748e-49	9.00924e-48	MST4	serine/threonine protein kinase MST4	K08838;K08282	GO:0012505//endomembrane system;GO:0043231//intracellular membrane-bounded organelle;GO:0044444//cytoplasmic part	GO:0004672//protein kinase activity;GO:0005515//protein binding;GO:0032559;GO:0046872//metal ion binding	GO:0006464//cellular protein modification process;GO:0006796//phosphate-containing compound metabolic process;GO:0006915//apoptotic process	gi|297711032|ref|XP_002832159.1|/0/1
55003	1511	4.72656	18.7598	1.98878	Up	2.9568e-28	4.42764e-27	PAK1IP1	PAK1 interacting protein 1	K11;K14830	GO:0016020//membrane;GO:0031981//nuclear lumen	-	GO:0007165//signal transduction	gi|55769546|ref|NP_060376.2|/0/1
701	3749	7.73544	18.7327	1.276	Up	2.6351e-36	5.56792e-35	BUB1B	BUB1 mitotic checkpoint serine/threonine kinase B	K06637	GO:0000152//nuclear ubiquitin ligase complex;GO:0000777//condensed chromosome kinetochore;GO:0015630//microtubule cytoskeleton;GO:0044430//cytoskeletal part;GO:0044444//cytoplasmic part	GO:0004672//protein kinase activity;GO:0032559	GO:0000075//cell cycle checkpoint;GO:0000226//microtubule cytoskeleton organization;GO:0012501//programmed cell death;GO:0034502//protein localization to chromosome;GO:0043161//proteasomal ubiquitin-dependent protein catabolic process;GO:0045841//negative regulation of mitotic metaphase/anaphase transition;GO:0048017//inositol lipid-mediated signaling;GO:0051439//regulation of ubiquitin-protein l…	gi|62087144|dbj|BAD92019.1|/0/1
148046	1373	7.72362	18.7072	1.27624	Up	2.89514e-14	1.93597e-13	CIRBP-AS1	CIRBP antisense RNA 1	-	-	-	-	gi|119589932|gb|EAW69526.1|/2.6716e-49/1
9320	6428	6.93565	18.7011	1.43102	Up	2.61092e-72	1.63928e-70	TRIP12	thyroid hormone receptor interactor 12	K10590	GO:0043234//protein complex;GO:0044464//cell part	GO:0008134//transcription factor binding;GO:0019787//small conjugating protein ligase activity	GO:0016567//protein ubiquitination	gi|40788945|dbj|BAA05837.2|/0/1
81539	8487	5.68652	18.6355	1.71244	Up	1.94372e-122	2.62851e-120	SLC38A1	solute carrier family 38, member 1	K14990	GO:0005626//insoluble fraction;GO:0031224//intrinsic to membrane;GO:0043005//neuron projection	GO:0005343//organic acid:sodium symporter activity;GO:0015175//neutral amino acid transmembrane transporter activity	GO:0001505//regulation of neurotransmitter levels;GO:0006807//nitrogen compound metabolic process;GO:0015804//neutral amino acid transport;GO:0030001//metal ion transport	gi|12005633|gb|AAG44546.1|AF247166_1/0/1
10787	4637	4.83057	18.5886	1.94415	Up	3.87548e-80	2.93668e-78	NCKAP1	NCK-associated protein 1	K05750	GO:0030027//lamellipodium;GO:0031224//intrinsic to membrane	GO:0005488//binding	GO:0001667//ameboidal cell migration;GO:0007509//mesoderm migration involved in gastrulation;GO:0008105//asymmetric protein localization;GO:0008595//anterior/posterior axis specification, embryo;GO:0010171//body morphogenesis;GO:0012501//programmed cell death;GO:0014020;GO:0030031//cell projection assembly;GO:0030036//actin cytoskeleton organization;GO:0031647//regulation of protein stability;GO:…	gi|7305303|ref|NP_038464.1|/0/1
10286	1310	8.59068	18.547	1.11034	Up	3.62634e-11	1.92079e-10	BCAS2	breast carcinoma amplified sequence 2	K12861	GO:0030529//ribonucleoprotein complex;GO:0031981//nuclear lumen	GO:0005488//binding	GO:0008380//RNA splicing	gi|5031653|ref|NP_005863.1|/6.02286e-120/1
79009	2575	7.48012	18.5117	1.30731	Up	4.52098e-26	6.07636e-25	DDX50	DEAD (Asp-Glu-Ala-Asp) box polypeptide 50	K13183	GO:0031981//nuclear lumen	GO:0003676//nucleic acid binding;GO:0032559;GO:0042623//ATPase activity, coupled	-	gi|332218196|ref|XP_003258245.1|/0/1
10724	5220	8.58214	18.4186	1.10176	Up	3.35898e-39	7.88396e-38	MGEA5	meningioma expressed antigen 5 (hyaluronidase)	K15719	GO:0043231//intracellular membrane-bounded organelle	GO:0004468//lysine N-acetyltransferase activity;GO:0015929//hexosaminidase activity	GO:0009057//macromolecule catabolic process	gi|402881295|ref|XP_003904209.1|/0/1
10762	5225	7.20707	18.401	1.3523	Up	1.56703e-53	6.14918e-52	NUP50	nucleoporin 50kDa	K14295	GO:0005635//nuclear envelope;GO:0031981//nuclear lumen	GO:0005488//binding	GO:0015758//glucose transport;GO:0033036;GO:0044238//primary metabolic process;GO:0050658//RNA transport	gi|24497451|ref|NP_009103.2|/0/1
9868	4381	8.15091	18.3807	1.17316	Up	1.90096e-36	4.05078e-35	TOMM70A	translocase of outer mitochondrial membrane 70 homolog A (S. cerevisiae)	K08464;K09527	GO:0005741//mitochondrial outer membrane;GO:0031224//intrinsic to membrane	GO:0005488//binding;GO:0008565//protein transporter activity	GO:0006605//protein targeting	gi|40788338|dbj|BAA34439.2|/0/1
481	2212	8.41412	18.359	1.1256	Up	4.84288e-18	4.07748e-17	ATP1B1	ATPase, Na+/K+ transporting, beta 1 polypeptide	K01540	GO:0005887//integral to plasma membrane	GO:0005488//binding;GO:0008556//potassium-transporting ATPase activity	GO:0002376//immune system process;GO:0006950//response to stress;GO:0007599//hemostasis;GO:0009206;GO:0009207	gi|4502277|ref|NP_001668.1|/7.79763e-172/1
3839	4478	6.28282	18.2668	1.53974	Up	2.58728e-55	1.08296e-53	KPNA3	karyopherin alpha 3 (importin alpha 4)	K15043	GO:0005635//nuclear envelope	GO:0005048//signal sequence binding;GO:0005515//protein binding;GO:0022892	GO:0006606//protein import into nucleus;GO:0065003	gi|34485722|ref|NP_002258.2|/0/1
5706	1599	6.02292	18.2339	1.59808	Up	7.88034e-22	8.43705e-21	PSMC6	proteasome (prosome, macropain) 26S subunit, ATPase, 6	K03064	GO:0043231//intracellular membrane-bounded organelle;GO:0043234//protein complex	GO:0005515//protein binding;GO:0017111//nucleoside-triphosphatase activity;GO:0032559	GO:0006520//cellular amino acid metabolic process;GO:0006915//apoptotic process;GO:0007050//cell cycle arrest;GO:0009207;GO:0016070//RNA metabolic process;GO:0030330//DNA damage response, signal transduction by p53 class mediator;GO:0043161//proteasomal ubiquitin-dependent protein catabolic process;GO:0051320//S phase;GO:0051439//regulation of ubiquitin-protein ligase activity involved in mitotic…	gi|195539395|ref|NP_002797.3|/0/1
112942	1315	5.43105	18.2126	1.74563	Up	1.93388e-20	1.8804e-19	CCDC104	coiled-coil domain containing 104	-	-	-	-	gi|156564240|ref|NP_542398.3|/6.59549e-175/1
55771	6487	7.48976	18.1921	1.28032	Up	3.83584e-60	1.84751e-58	PRR11	proline rich 11	K11447	-	-	-	gi|88703045|ref|NP_060774.2|/4.35965e-155/1
64746	3581	7.8566	18.1899	1.21116	Up	2.904e-31	5.06974e-30	ACBD3	acyl-CoA binding domain containing 3	-	GO:0016020//membrane;GO:0043231//intracellular membrane-bounded organelle	GO:0005488//binding	-	gi|34785055|gb|AAH34563.2|/4.1517e-96/1
1656	6246	8.85288	18.1716	1.03747	Up	7.88786e-42	2.07277e-40	DDX6	DEAD (Asp-Glu-Ala-Asp) box helicase 6	K12614	GO:0031332;GO:0044444//cytoplasmic part	GO:0003676//nucleic acid binding;GO:0004386//helicase activity;GO:0032559;GO:0042623//ATPase activity, coupled	GO:0000291//nuclear-transcribed mRNA catabolic process, exonucleolytic;GO:0009207	gi|431908451|gb|ELK12047.1|/0/1
7037	5241	6.56566	18.1241	1.46489	Up	1.6454e-59	7.79679e-58	TFRC	transferrin receptor (p90, CD71)	K06503	GO:0012505//endomembrane system;GO:0016021//integral to membrane;GO:0048770	GO:0004888//transmembrane signaling receptor activity;GO:0016787//hydrolase activity;GO:0031072//heat shock protein binding	GO:0002526//acute inflammatory response;GO:0006875//cellular metal ion homeostasis;GO:0010038//response to metal ion;GO:0015031//protein transport;GO:0016192//vesicle-mediated transport;GO:0019538//protein metabolic process;GO:0032502//developmental process;GO:0033189//response to vitamin A;GO:0051704	gi|62088088|dbj|BAD92491.1|/0/1
9039	2136	7.64964	18.0914	1.24184	Up	6.68456e-20	6.29767e-19	UBA3	ubiquitin-like modifier activating enzyme 3	K10686	GO:0043231//intracellular membrane-bounded organelle	GO:0005102//receptor binding;GO:0008641//small protein activating enzyme activity;GO:0016879//ligase activity, forming carbon-nitrogen bonds;GO:0030528//transcription regulator activity;GO:0032559;GO:0046983//protein dimerization activity	GO:0000278//mitotic cell cycle;GO:0006355//regulation of transcription, DNA-dependent;GO:0032446//protein modification by small protein conjugation	gi|38045944|ref|NP_937838.1|/0/1
54407	4961	5.01677	18.0742	1.8491	Up	6.12202e-78	4.42902e-76	SLC38A2	solute carrier family 38, member 2	K14207	GO:0031224//intrinsic to membrane	GO:0005275//amine transmembrane transporter activity;GO:0015291//secondary active transmembrane transporter activity	GO:0001505//regulation of neurotransmitter levels;GO:0006807//nitrogen compound metabolic process;GO:0006865//amino acid transport;GO:0023061;GO:0030001//metal ion transport	gi|21361602|ref|NP_061849.2|/0/1
30001	3334	8.27637	18.0453	1.12455	Up	6.13642e-26	8.19121e-25	ERO1L	ERO1-like (S. cerevisiae)	K10950	GO:0031090//organelle membrane;GO:0042598;GO:0044432//endoplasmic reticulum part	GO:0016667//oxidoreductase activity, acting on a sulfur group of donors;GO:0050662//coenzyme binding	GO:0006091//generation of precursor metabolites and energy;GO:0006984//ER-nucleus signaling pathway;GO:0009628//response to abiotic stimulus;GO:0043412//macromolecule modification;GO:0045444//fat cell differentiation;GO:0051084//'de novo' posttranslational protein folding;GO:0051234//establishment of localization	gi|7657069|ref|NP_055399.1|/0/1
760	1666	7.6643	17.9867	1.2307	Up	1.42921e-15	1.03867e-14	CA2	carbonic anhydrase II	K01672	GO:0043005//neuron projection;GO:0043231//intracellular membrane-bounded organelle;GO:0044421//extracellular region part;GO:0044444//cytoplasmic part;GO:0044459//plasma membrane part	GO:0016836//hydro-lyase activity;GO:0046914//transition metal ion binding;GO:0048037//cofactor binding	GO:0002763//positive regulation of myeloid leukocyte differentiation;GO:0009628//response to abiotic stimulus;GO:0010038//response to metal ion;GO:0015669//gas transport;GO:0032846;GO:0042476//odontogenesis;GO:0044237//cellular metabolic process;GO:0048545//response to steroid hormone stimulus;GO:0048729//tissue morphogenesis	gi|312207882|pdb|3M1K|A/3.94968e-154/1
114569	2831	5.50412	17.982	1.70797	Up	1.84176e-40	4.56674e-39	MAL2	mal, T-cell differentiation protein 2 (gene/pseudogene)	-	GO:0031224//intrinsic to membrane;GO:0044444//cytoplasmic part;GO:0044459//plasma membrane part	GO:0005488//binding	-	gi|16418397|ref|NP_443118.1|/7.65375e-74/1
79576	1600	6.89836	17.9332	1.37831	Up	1.47049e-17	1.20519e-16	NKAP	NFKB activating protein	-	GO:0031981//nuclear lumen	GO:0005488//binding;GO:0030528//transcription regulator activity	GO:0045582//positive regulation of T cell differentiation	gi|426397266|ref|XP_004064844.1|/5.32952e-76/1
8301	4169	7.13783	17.9278	1.32864	Up	6.44178e-41	1.62244e-39	PICALM	phosphatidylinositol binding clathrin assembly protein	-	GO:0005905//coated pit;GO:0030128//clathrin coat of endocytic vesicle	GO:0030276//clathrin binding;GO:0035091//phosphatidylinositol binding	GO:0006898//receptor-mediated endocytosis;GO:0006901//vesicle coating;GO:0008104//protein localization;GO:0045806//negative regulation of endocytosis;GO:0048534;GO:0048667//cell morphogenesis involved in neuron differentiation;GO:0048812//neuron projection morphogenesis;GO:0065003	gi|68533089|dbj|BAE06099.1|/0/1
8520	1682	6.56205	17.8156	1.44092	Up	1.95147e-19	1.78589e-18	HAT1	histone acetyltransferase 1	K11303	GO:0043231//intracellular membrane-bounded organelle	GO:0004468//lysine N-acetyltransferase activity;GO:0005488//binding	GO:0006325//chromatin organization;GO:0006342//chromatin silencing;GO:0006473//protein acetylation;GO:0071103//DNA conformation change	gi|4504341|ref|NP_003633.1|/0/1
1362	9060	6.4018	17.7251	1.46924	Up	8.71876e-100	9.06957e-98	CPD	carboxypeptidase D	K07752	GO:0005624//membrane fraction;GO:0016020//membrane;GO:0031224//intrinsic to membrane;GO:0042598;GO:0043231//intracellular membrane-bounded organelle;GO:0044431//Golgi apparatus part	GO:0004180//carboxypeptidase activity;GO:0008235//metalloexopeptidase activity;GO:0008237//metallopeptidase activity;GO:0046872//metal ion binding;GO:0046914//transition metal ion binding	GO:0019538//protein metabolic process;GO:0070669//response to interleukin-2	gi|315138990|ref|NP_001186704.1|/0/1
91137	2358	6.33287	17.6148	1.47585	Up	3.0289e-27	4.29766e-26	SLC25A46	solute carrier family 25, member 46	K03454	GO:0019866//organelle inner membrane;GO:0031224//intrinsic to membrane;GO:0043231//intracellular membrane-bounded organelle	-	GO:0051234//establishment of localization	gi|20270311|ref|NP_620128.1|/0/1
8910	1784	8.67375	17.5752	1.01882	Up	2.37382e-12	1.37592e-11	SGCE	sarcoglycan, epsilon	K12565	GO:0016011//dystroglycan complex;GO:0016021//integral to membrane;GO:0043232	GO:0046872//metal ion binding	GO:0031589//cell-substrate adhesion;GO:0048513//organ development	gi|301765708|ref|XP_002918274.1|/0/1
23613	4652	8.6763	17.5587	1.01703	Up	1.21285e-29	1.95974e-28	ZMYND8	zinc finger, MYND-type containing 8	K08883;K08881	-	GO:0046914//transition metal ion binding	-	gi|34335266|ref|NP_036540.3|/0/1
58533	3080	6.42933	17.2796	1.42633	Up	8.1561e-33	1.50772e-31	SNX6	sorting nexin 6	-	GO:0005769//early endosome;GO:0012506//vesicle membrane	GO:0005543//phospholipid binding;GO:0042802//identical protein binding	GO:0007176//regulation of epidermal growth factor-activated receptor activity;GO:0007179//transforming growth factor beta receptor signaling pathway;GO:0015031//protein transport;GO:0016197//endosomal transport	gi|88703041|ref|NP_689419.2|/0/1
8089	1404	8.32381	17.2229	1.04901	Up	2.89826e-10	1.44175e-09	YEATS4	YEATS domain containing 4	K11341	GO:0034399//nuclear periphery;GO:0043189//H4/H2A histone acetyltransferase complex	GO:0001071//nucleic acid binding transcription factor activity;GO:0003676//nucleic acid binding;GO:0005198//structural molecule activity;GO:0005515//protein binding	GO:0000087//M phase of mitotic cell cycle;GO:0006355//regulation of transcription, DNA-dependent;GO:0016573//histone acetylation	gi|5729838|ref|NP_006521.1|/3.90484e-112/1
4775	6453	6.3554	17.2122	1.43737	Up	2.18884e-67	1.23729e-65	NFATC3	nuclear factor of activated T-cells, cytoplasmic, calcineurin-dependent 3	K04446	GO:0016020//membrane;GO:0031981//nuclear lumen	GO:0001071//nucleic acid binding transcription factor activity;GO:0003676//nucleic acid binding	GO:0006355//regulation of transcription, DNA-dependent;GO:0006357//regulation of transcription from RNA polymerase II promoter;GO:0006952//defense response;GO:0015980//energy derivation by oxidation of organic compounds;GO:0048513//organ development	gi|4758804|ref|NP_004546.1|/0/1
51260	1214	8.55693	17.1546	1.00343	Up	1.71117e-08	7.44613e-08	PBDC1	polysaccharide biosynthesis domain containing 1	-	-	-	-	gi|32306539|ref|NP_057584.2|/3.09178e-99/1
830	2373	7.06805	17.0646	1.27162	Up	1.65331e-21	1.73007e-20	CAPZA2	capping protein (actin filament) muscle Z-line, alpha 2	K10364	GO:0015629//actin cytoskeleton;GO:0044444//cytoplasmic part	GO:0008092//cytoskeletal protein binding	GO:0006952//defense response;GO:0007599//hemostasis;GO:0030835//negative regulation of actin filament depolymerization;GO:0065003	gi|426227627|ref|XP_004007919.1|/1.70978e-156/1
133619	4700	7.32141	17.0347	1.21828	Up	2.19816e-38	5.05807e-37	PRRC1	proline-rich coiled-coil 1	-	GO:0043231//intracellular membrane-bounded organelle	-	-	gi|18677735|ref|NP_570721.1|/0/1
3842	8559	4.75368	17.0323	1.84116	Up	7.8437e-125	1.10314e-122	TNPO1	transportin 1	K14293	GO:0043231//intracellular membrane-bounded organelle;GO:0044444//cytoplasmic part	GO:0005048//signal sequence binding;GO:0022892	GO:0006606//protein import into nucleus;GO:0016070//RNA metabolic process;GO:0051704	gi|395825680|ref|XP_003786051.1|/0/1
9818	4335	7.41366	16.9744	1.1951	Up	2.11192e-34	4.11158e-33	NUPL1	nucleoporin like 1	K14307	GO:0012505//endomembrane system	-	GO:0015758//glucose transport	gi|56788377|ref|NP_001008564.1|/3.01124e-157/1
3475	3514	7.39052	16.9563	1.19808	Up	2.83216e-28	4.25914e-27	IFRD1	interferon-related developmental regulator 1	-	GO:0043231//intracellular membrane-bounded organelle	-	GO:0001709//cell fate determination;GO:0007525//somatic muscle development;GO:0032501//multicellular organismal process	gi|55953129|ref|NP_001541.2|/0/1
55000	7115	5.2774	16.9279	1.6815	Up	2.45292e-91	2.29374e-89	TUG1	taurine upregulated 1 (non-protein coding)	-	-	-	-	gi|119580327|gb|EAW59923.1|/2.69128e-73/1
4179	3402	4.9938	16.8344	1.7532	Up	6.03906e-47	1.9268e-45	CD46	CD46 molecule, complement regulatory protein	K04007	GO:0002080//acrosomal membrane;GO:0016021//integral to membrane;GO:0044459//plasma membrane part	GO:0004871//signal transducer activity;GO:0005515//protein binding;GO:0030234//enzyme regulator activity;GO:0070011//peptidase activity, acting on L-amino acid peptides	GO:0002455//humoral immune response mediated by circulating immunoglobulin;GO:0002698;GO:0006952//defense response;GO:0009566//fertilization;GO:0019538//protein metabolic process;GO:0051704	gi|332811800|ref|XP_001167377.2|/0/1
24137	4504	8.21662	16.7999	1.03183	Up	3.32334e-28	4.97228e-27	KIF4A	kinesin family member 4A	K10395	GO:0005819//spindle;GO:0034399//nuclear periphery;GO:0044444//cytoplasmic part	GO:0003676//nucleic acid binding;GO:0003774//motor activity;GO:0032559	GO:0006935//chemotaxis;GO:0007599//hemostasis;GO:0008088//axon cargo transport;GO:0071842	gi|62087174|dbj|BAD92034.1|/0/1
8826	7219	4.66175	16.7481	1.84505	Up	3.78378e-104	4.15743e-102	IQGAP1	IQ motif containing GTPase activating protein 1	K05767	GO:0015629//actin cytoskeleton;GO:0016020//membrane;GO:0031981//nuclear lumen	GO:0004857//enzyme inhibitor activity;GO:0005083//small GTPase regulator activity;GO:0008047//enzyme activator activity;GO:0019902//phosphatase binding	GO:0009966//regulation of signal transduction;GO:0015980//energy derivation by oxidation of organic compounds;GO:0030073//insulin secretion	gi|40789059|dbj|BAA06123.2|/0/1
8317	3316	5.58017	16.6778	1.57955	Up	2.48002e-39	5.89172e-38	CDC7	cell division cycle 7	K02214	GO:0031981//nuclear lumen	GO:0004672//protein kinase activity;GO:0032559;GO:0043169//cation binding	GO:0006259//DNA metabolic process;GO:0006464//cellular protein modification process;GO:0006796//phosphate-containing compound metabolic process;GO:0007050//cell cycle arrest;GO:0008283//cell proliferation;GO:0010564//regulation of cell cycle process	gi|426330323|ref|XP_004026167.1|/0/1
219402	1098	4.33627	16.6487	1.94089	Up	3.29822e-18	2.81333e-17	MTIF3	mitochondrial translational initiation factor 3	K02520	GO:0043231//intracellular membrane-bounded organelle	GO:0008135//translation factor activity, nucleic acid binding;GO:0043021//ribonucleoprotein complex binding	GO:0006413//translational initiation;GO:0032988	gi|261878550|ref|NP_690876.3|/3.22592e-145/1
8801	2363	6.27368	16.6472	1.4079	Up	3.18284e-24	3.82986e-23	SUCLG2	succinate-CoA ligase, GDP-forming, beta subunit	K01900	GO:0044429//mitochondrial part	GO:0004774//succinate-CoA ligase activity;GO:0032559;GO:0032561//guanyl ribonucleotide binding	GO:0006732//coenzyme metabolic process;GO:0009060//aerobic respiration	gi|294862256|ref|NP_001171070.1|/0/1
64841	3945	7.26883	16.6289	1.19389	Up	8.40308e-31	1.43842e-29	GNPNAT1	glucosamine-phosphate N-acetyltransferase 1	K00621	GO:0000267//cell fraction;GO:0005768//endosome;GO:0012505//endomembrane system;GO:0031090//organelle membrane	GO:0005529;GO:0008080//N-acetyltransferase activity	GO:0006045//N-acetylglucosamine biosynthetic process;GO:0006487//protein N-linked glycosylation;GO:0048513//organ development	gi|55728906|emb|CAH91191.1|/1.9921e-127/1
26271	2269	7.29663	16.623	1.18788	Up	3.0251e-18	2.58916e-17	FBXO5	F-box protein 5	K10292	GO:0015630//microtubule cytoskeleton;GO:0031981//nuclear lumen;GO:0044444//cytoplasmic part	GO:0043169//cation binding	GO:0000082//G1/S transition of mitotic cell cycle;GO:0003006//developmental process involved in reproduction;GO:0007056//spindle assembly involved in female meiosis;GO:0007067//mitosis;GO:0031109//microtubule polymerization or depolymerization;GO:0043161//proteasomal ubiquitin-dependent protein catabolic process;GO:0051439//regulation of ubiquitin-protein ligase activity involved in mitotic cell …	gi|6912366|ref|NP_036309.1|/0/1
23392	7391	7.08611	16.6088	1.22888	Up	1.05448e-58	4.90416e-57	KIAA0368	KIAA0368	K11886	GO:0031982//vesicle;GO:0043231//intracellular membrane-bounded organelle;GO:0043232;GO:0043234//protein complex	-	-	gi|122937211|ref|NP_001073867.1|/0/1
55740	13172	6.50637	16.566	1.3483	Up	1.23136e-118	1.56865e-116	ENAH	enabled homolog (Drosophila)	K05746	GO:0005924//cell-substrate adherens junction;GO:0031252//cell leading edge;GO:0032432//actin filament bundle;GO:0042995//cell projection;GO:0044444//cytoplasmic part	GO:0008092//cytoskeletal protein binding;GO:0019904//protein domain specific binding	GO:0006810//transport;GO:0006935//chemotaxis;GO:0007015//actin filament organization;GO:0014020;GO:0050851//antigen receptor-mediated signaling pathway	gi|56549694|ref|NP_001008493.1|/1.14688e-125/1
8727	2445	5.39941	16.4675	1.60874	Up	8.06598e-30	1.32153e-28	CTNNAL1	catenin (cadherin-associated protein), alpha-like 1	K12597;K05691	GO:0005856//cytoskeleton;GO:0016020//membrane;GO:0044444//cytoplasmic part	GO:0050839//cell adhesion molecule binding	GO:0007265//Ras protein signal transduction	gi|4503129|ref|NP_003789.1|/0/1
55749	3858	3.22553	16.464	2.35171	Up	2.16728e-75	1.48252e-73	CCAR1	cell division cycle and apoptosis regulator 1	-	GO:0031981//nuclear lumen;GO:0044444//cytoplasmic part	GO:0046872//metal ion binding	GO:0000377;GO:0012501//programmed cell death	gi|426364948|ref|XP_004049553.1|/0/1
80854	7012	5.40122	16.4505	1.60678	Up	3.99238e-82	3.11938e-80	SETD7	SET domain containing (lysine methyltransferase) 7	K11431	GO:0043231//intracellular membrane-bounded organelle;GO:0043232	GO:0005515//protein binding;GO:0016279//protein-lysine N-methyltransferase activity	GO:0006351//transcription, DNA-dependent;GO:0016571//histone methylation;GO:0018022//peptidyl-lysine methylation	gi|12697979|dbj|BAB21808.1|/0/1
523	4607	7.35177	16.4494	1.16187	Up	6.75384e-34	1.29338e-32	ATP6V1A	ATPase, H+ transporting, lysosomal 70kDa, V1 subunit A	K02145	GO:0016021//integral to membrane;GO:0033176;GO:0043231//intracellular membrane-bounded organelle;GO:0044444//cytoplasmic part	GO:0015078//hydrogen ion transmembrane transporter activity;GO:0019829//cation-transporting ATPase activity;GO:0032559	GO:0006875//cellular metal ion homeostasis;GO:0007169//transmembrane receptor protein tyrosine kinase signaling pathway;GO:0009205;GO:0015031//protein transport;GO:0015988//energy coupled proton transmembrane transport, against electrochemical gradient	gi|6523821|gb|AAF14870.1|AF113129_1/0/1
2963	1469	5.45099	16.382	1.58752	Up	4.0214e-18	3.40705e-17	GTF2F2	general transcription factor IIF, polypeptide 2, 30kDa	K03139	GO:0005667//transcription factor complex;GO:0005856//cytoskeleton	GO:0003676//nucleic acid binding;GO:0003702//RNA polymerase II transcription factor activity;GO:0032559;GO:0042623//ATPase activity, coupled	GO:0000377;GO:0006352//DNA-dependent transcription, initiation;GO:0006354//DNA-dependent transcription, elongation;GO:0006357//regulation of transcription from RNA polymerase II promoter;GO:0006397//mRNA processing;GO:0009207;GO:0045935	gi|4758488|ref|NP_004119.1|/2.32791e-139/1
100505876	3335	7.91698	16.3747	1.04844	Up	2.60572e-21	2.68043e-20	LOC100505876	uncharacterized LOC100505876	K11447;K00939	-	-	-	gi|119620809|gb|EAX00404.1|/8.11074e-38/1
8030	5842	7.70544	16.2991	1.08085	Up	1.06153e-37	2.36224e-36	CCDC6	coiled-coil domain containing 6	K09288	GO:0043232	GO:0005198//structural molecule activity;GO:0019904//protein domain specific binding	-	gi|397501085|ref|XP_003821228.1|/0/1
3091	4082	3.23409	16.1558	2.32062	Up	5.54008e-77	3.89578e-75	HIF1A	hypoxia inducible factor 1, alpha subunit (basic helix-loop-helix transcription factor)	K08268	GO:0031981//nuclear lumen;GO:0043234//protein complex	GO:0000981//sequence-specific DNA binding RNA polymerase II transcription factor activity;GO:0003677//DNA binding;GO:0019899//enzyme binding;GO:0031072//heat shock protein binding;GO:0046983//protein dimerization activity;GO:0060089	GO:0000904//cell morphogenesis involved in differentiation;GO:0001819//positive regulation of cytokine production;GO:0001935//endothelial cell proliferation;GO:0002246//wound healing involved in inflammatory response;GO:0006110//regulation of glycolysis;GO:0006357//regulation of transcription from RNA polymerase II promoter;GO:0009100//glycoprotein metabolic process;GO:0009967//positive regulatio…	gi|4504385|ref|NP_001521.1|/0/1
1315	3490	4.46481	16.1115	1.85143	Up	1.31505e-49	4.71809e-48	COPB1	coatomer protein complex, subunit beta 1	K12392;K12396	GO:0005798//Golgi-associated vesicle;GO:0030120//vesicle coat	GO:0005488//binding	GO:0015031//protein transport;GO:0048200;GO:0051704	gi|7705369|ref|NP_057535.1|/0/1
142940	3412	4.47173	16.073	1.84573	Up	3.15376e-48	1.05205e-46	TRUB1	TruB pseudouridine (psi) synthase homolog 1 (E. coli)	K03177	-	GO:0003676//nucleic acid binding;GO:0016866//intramolecular transferase activity	GO:0006399//tRNA metabolic process;GO:0009451//RNA modification;GO:0010467//gene expression	gi|403259452|ref|XP_003922227.1|/2.11686e-158/1
55726	2988	4.12848	16.0692	1.96062	Up	6.71068e-46	2.05172e-44	ASUN	asunder, spermatogenesis regulator	-	-	GO:0005488//binding	GO:0000087//M phase of mitotic cell cycle	gi|155030185|ref|NP_060634.2|/0/1
9282	6768	7.85031	16.035	1.0304	Up	1.21366e-39	2.91877e-38	MED14	mediator complex subunit 14	K15156	GO:0031981//nuclear lumen;GO:0043234//protein complex	GO:0003713//transcription coactivator activity;GO:0004871//signal transducer activity;GO:0008134//transcription factor binding;GO:0016251//general RNA polymerase II transcription factor activity	GO:0006352//DNA-dependent transcription, initiation;GO:0006357//regulation of transcription from RNA polymerase II promoter;GO:0030518//intracellular steroid hormone receptor signaling pathway	gi|28558973|ref|NP_004220.2|/0/1
9879	5695	4.8452	16.0291	1.72607	Up	3.11874e-72	1.95115e-70	DDX46	DEAD (Asp-Glu-Ala-Asp) box polypeptide 46	K12811	GO:0016604//nuclear body	GO:0003676//nucleic acid binding;GO:0032559;GO:0042623//ATPase activity, coupled	GO:0006396//RNA processing	gi|390459218|ref|XP_002744211.2|/0/1
4193	7472	5.57557	16.0107	1.52184	Up	9.86622e-79	7.28774e-77	MDM2	MDM2 oncogene, E3 ubiquitin protein ligase	K06643	GO:0000267//cell fraction;GO:0016020//membrane;GO:0030139//endocytic vesicle;GO:0032991//macromolecular complex;GO:0044451//nucleoplasm part	GO:0005515//protein binding;GO:0016564//transcription repressor activity;GO:0019787//small conjugating protein ligase activity;GO:0046914//transition metal ion binding	GO:0000080//G1 phase of mitotic cell cycle;GO:0006357//regulation of transcription from RNA polymerase II promoter;GO:0006915//apoptotic process;GO:0007050//cell cycle arrest;GO:0007169//transmembrane receptor protein tyrosine kinase signaling pathway;GO:0007267//cell-cell signaling;GO:0007346//regulation of mitotic cell cycle;GO:0008283//cell proliferation;GO:0009968//negative regulation of sign…	gi|89993689|ref|NP_002383.2|/0/1
54876	4548	7.61369	15.9505	1.06693	Up	1.52399e-28	2.33581e-27	DCAF16	DDB1 and CUL4 associated factor 16	K11447;K00939	GO:0031461//cullin-RING ubiquitin ligase complex	-	GO:0032446//protein modification by small protein conjugation	gi|402869029|ref|XP_003898577.1|/7.00839e-104/1
10928	4368	7.35765	15.8131	1.10381	Up	1.03426e-28	1.60056e-27	RALBP1	ralA binding protein 1	K08773	GO:0005624//membrane fraction;GO:0044444//cytoplasmic part	GO:0005100//Rho GTPase activator activity;GO:0017048//Rho GTPase binding;GO:0042623//ATPase activity, coupled	GO:0000278//mitotic cell cycle;GO:0008285//negative regulation of cell proliferation;GO:0016192//vesicle-mediated transport;GO:0032321//positive regulation of Rho GTPase activity;GO:0042221//response to chemical stimulus	gi|5803145|ref|NP_006779.1|/0/1
55165	2656	3.74822	15.7691	2.07282	Up	3.53904e-43	9.66092e-42	CEP55	centrosomal protein 55kDa	K10352;K12478;K11499	GO:0005813//centrosome;GO:0032155	-	GO:0000087//M phase of mitotic cell cycle	gi|187608537|ref|NP_060601.3|/0/1
10611	6219	6.03774	15.7576	1.38396	Up	1.96928e-56	8.63338e-55	PDLIM5	PDZ and LIM domain 5	K05631;K01539;K00939;K00591;K08202;K11447;K05760;K06112	GO:0005624//membrane fraction;GO:0031674//I band;GO:0034399//nuclear periphery;GO:0044430//cytoskeletal part;GO:0044444//cytoplasmic part;GO:0044459//plasma membrane part	GO:0008092//cytoskeletal protein binding;GO:0016564//transcription repressor activity;GO:0019901//protein kinase binding;GO:0046914//transition metal ion binding	GO:0000122//negative regulation of transcription from RNA polymerase II promoter;GO:0007599//hemostasis;GO:0010551;GO:0044087;GO:0048814//regulation of dendrite morphogenesis	gi|58533161|ref|NP_001011516.1|/2.8939e-114/1
51186	1102	5.40066	15.7484	1.544	Up	5.361e-13	3.24428e-12	WBP5	WW domain binding protein 5	K12465	-	GO:0019904//protein domain specific binding	-	gi|397497910|ref|XP_003819745.1|/9.24508e-71/1
9747	5748	5.93006	15.7404	1.40835	Up	1.34933e-53	5.31864e-52	FAM115A	family with sequence similarity 115, member A	K08857;K11504	-	-	-	gi|40788345|dbj|BAA34458.2|/0/1
3066	6684	6.13576	15.648	1.35066	Up	5.65028e-58	2.58677e-56	HDAC2	histone deacetylase 2	K06067	GO:0031519//PcG protein complex;GO:0070822//Sin3-type complex	GO:0001071//nucleic acid binding transcription factor activity;GO:0003677//DNA binding;GO:0005515//protein binding;GO:0016564//transcription repressor activity;GO:0017136//NAD-dependent histone deacetylase activity	GO:0000122//negative regulation of transcription from RNA polymerase II promoter;GO:0006476//protein deacetylation;GO:0006915//apoptotic process;GO:0007169//transmembrane receptor protein tyrosine kinase signaling pathway;GO:0007599//hemostasis;GO:0008283//cell proliferation;GO:0008544//epidermis development;GO:0009408//response to heat;GO:0010551;GO:0010557//positive regulation of macromolecule …	gi|395534795|ref|XP_003769422.1|/0/1
4848	3639	6.98798	15.6426	1.16254	Up	6.86058e-26	9.10944e-25	CNOT2	CCR4-NOT transcription complex, subunit 2	K12605	GO:0043231//intracellular membrane-bounded organelle;GO:0044444//cytoplasmic part	GO:0005488//binding;GO:0016251//general RNA polymerase II transcription factor activity	GO:0000288//nuclear-transcribed mRNA catabolic process, deadenylation-dependent decay;GO:0006357//regulation of transcription from RNA polymerase II promoter	gi|343960687|dbj|BAK61933.1|/0/1
5870	3419	6.67804	15.634	1.22719	Up	1.86036e-26	2.53528e-25	RAB6A	RAB6A, member RAS oncogene family	K07895;K07893	GO:0000267//cell fraction;GO:0012505//endomembrane system;GO:0031982//vesicle;GO:0044431//Golgi apparatus part	GO:0005515//protein binding;GO:0008047//enzyme activator activity;GO:0017111//nucleoside-triphosphatase activity;GO:0019899//enzyme binding;GO:0032561//guanyl ribonucleotide binding	GO:0000301//retrograde transport, vesicle recycling within Golgi;GO:0006479//protein methylation;GO:0007265//Ras protein signal transduction;GO:0009207;GO:0015031//protein transport;GO:0033365//protein localization to organelle;GO:0035556//intracellular signal transduction;GO:0042221//response to chemical stimulus;GO:0043462//regulation of ATPase activity;GO:0048193//Golgi vesicle transport;GO:00…	gi|403262222|ref|XP_003923493.1|/2.39916e-44/1
5469	8148	6.85274	15.6337	1.18991	Up	6.5978e-58	3.01271e-56	MED1	mediator complex subunit 1	K15144	GO:0031981//nuclear lumen;GO:0043234//protein complex	GO:0003676//nucleic acid binding;GO:0003713//transcription coactivator activity;GO:0004871//signal transducer activity;GO:0008134//transcription factor binding;GO:0016251//general RNA polymerase II transcription factor activity;GO:0035258//steroid hormone receptor binding	GO:0001654//eye development;GO:0001701//in utero embryonic development;GO:0003006//developmental process involved in reproduction;GO:0006259//DNA metabolic process;GO:0006352//DNA-dependent transcription, initiation;GO:0006694//steroid biosynthetic process;GO:0007417//central nervous system development;GO:0007589//body fluid secretion;GO:0010551;GO:0030097//hemopoiesis;GO:0030154//cell differenti…	gi|114667709|ref|XP_001172406.1|/0/1
23530	4689	6.76165	15.6189	1.20784	Up	8.43508e-35	1.6718e-33	NNT	nicotinamide nucleotide transhydrogenase	K00323	GO:0005743//mitochondrial inner membrane;GO:0031224//intrinsic to membrane	GO:0000166//nucleotide binding;GO:0008746//NAD(P)+ transhydrogenase activity	GO:0006818//hydrogen transport;GO:0009060//aerobic respiration	gi|122939153|ref|NP_892022.2|/0/1
128338	1901	7.28607	15.5806	1.09654	Up	4.62538e-13	2.80781e-12	DRAM2	DNA-damage regulated autophagy modulator 2	-	GO:0005764//lysosome;GO:0031224//intrinsic to membrane	-	GO:0012502//induction of programmed cell death	gi|166235182|ref|NP_848549.3|/9.72141e-152/1
1479	2846	7.41422	15.5701	1.07041	Up	3.88732e-18	3.29822e-17	CSTF3	cleavage stimulation factor, 3' pre-RNA, subunit 3, 77kDa	K14408	GO:0031981//nuclear lumen	GO:0003676//nucleic acid binding	GO:0000377;GO:0006353//DNA-dependent transcription, termination;GO:0031124//mRNA 3'-end processing	gi|75709187|ref|NP_001028677.1|/3.10446e-28/1
56650	2500	3.93883	15.5498	1.98106	Up	5.67244e-38	1.28507e-36	CLDND1	claudin domain containing 1	-	GO:0031224//intrinsic to membrane	-	-	gi|93588657|ref|NP_001035290.1|/1.97124e-88/1
25879	2657	4.72424	15.5454	1.71834	Up	2.07776e-33	3.91921e-32	DCAF13	DDB1 and CUL4 associated factor 13	K11806	GO:0031461//cullin-RING ubiquitin ligase complex;GO:0031981//nuclear lumen	-	GO:0032446//protein modification by small protein conjugation;GO:0042254//ribosome biogenesis	gi|229892270|ref|NP_056235.4|/0/1
25800	3637	5.5042	15.524	1.49589	Up	3.70462e-37	8.09034e-36	SLC39A6	solute carrier family 39 (zinc transporter), member 6	K14712	GO:0030027//lamellipodium;GO:0031224//intrinsic to membrane;GO:0043231//intracellular membrane-bounded organelle	GO:0046915//transition metal ion transmembrane transporter activity	GO:0006829//zinc ion transport	gi|426385796|ref|XP_004059388.1|/0/1
51201	4012	6.5271	15.5149	1.24914	Up	2.32288e-31	4.06735e-30	ZDHHC2	zinc finger, DHHC-type containing 2	K05766	GO:0031224//intrinsic to membrane	GO:0008415;GO:0046914//transition metal ion binding	GO:0006497//protein lipidation	gi|7705949|ref|NP_057437.1|/0/1
171546	2538	5.79846	15.4994	1.41847	Up	1.75786e-24	2.15955e-23	SPTSSA	serine palmitoyltransferase, small subunit A	K09228;K01539;K00939;K00797	GO:0031211//endoplasmic reticulum palmitoyltransferase complex;GO:0031224//intrinsic to membrane	GO:0005488//binding;GO:0016454	GO:0006665//sphingolipid metabolic process	gi|194038782|ref|XP_001926508.1|/1.67384e-32/1
10557	1673	7.63223	15.491	1.02125	Up	1.7169e-10	8.67578e-10	RPP38	ribonuclease P/MRP 38kDa subunit	K14523	GO:0030681;GO:0031981//nuclear lumen	GO:0004549//tRNA-specific ribonuclease activity;GO:0005488//binding	GO:0006399//tRNA metabolic process	gi|33859837|ref|NP_892117.1|/7.55425e-121/1
11177	6031	2.63751	15.4814	2.55329	Up	5.41904e-121	7.27227e-119	BAZ1A	bromodomain adjacent to zinc finger domain, 1A	K11655	GO:0005678//chromatin assembly complex;GO:0005694//chromosome	GO:0004468//lysine N-acetyltransferase activity;GO:0046914//transition metal ion binding	GO:0006351//transcription, DNA-dependent;GO:0016568//chromatin modification	gi|32967605|ref|NP_872589.1|/0/1
22976	3723	7.61507	15.4451	1.02022	Up	1.91414e-21	1.99707e-20	PAXIP1	PAX interacting (with transcription-activation domain) protein 1	K14972	GO:0034399//nuclear periphery;GO:0034708	-	GO:0000414//regulation of histone H3-K36 methylation;GO:0002699//positive regulation of immune effector process;GO:0006259//DNA metabolic process;GO:0009314//response to radiation;GO:0016567//protein ubiquitination;GO:0016573//histone acetylation;GO:0031062//positive regulation of histone methylation;GO:0042770//signal transduction in response to DNA damage;GO:0060260//regulation of transcription…	gi|426358579|ref|XP_004046584.1|/0/1
3799	5905	2.38226	15.4003	2.69256	Up	4.83748e-125	6.8583e-123	KIF5B	kinesin family member 5B	K10396	GO:0005875//microtubule associated complex;GO:0042995//cell projection;GO:0044444//cytoplasmic part	GO:0003774//motor activity;GO:0015631//tubulin binding;GO:0032559	GO:0007017//microtubule-based process;GO:0032988;GO:0051648//vesicle localization	gi|4758648|ref|NP_004512.1|/0/1
22836	5566	6.2795	15.2158	1.27685	Up	1.77644e-43	4.88729e-42	RHOBTB3	Rho-related BTB domain containing 3	K07869	GO:0043231//intracellular membrane-bounded organelle	GO:0005083//small GTPase regulator activity;GO:0017111//nucleoside-triphosphatase activity;GO:0032559	GO:0009207;GO:0016197//endosomal transport	gi|40788968|dbj|BAA74901.2|/0/1
51534	3273	5.35593	15.2002	1.50488	Up	3.23188e-33	6.0443e-32	VTA1	Vps20-associated 1 homolog (S. cerevisiae)	K12199	GO:0031090//organelle membrane;GO:0043231//intracellular membrane-bounded organelle;GO:0044444//cytoplasmic part	GO:0005488//binding	GO:0016192//vesicle-mediated transport	gi|21361741|ref|NP_057569.2|/5.90111e-142/1
9774	7277	3.27142	15.1996	2.21605	Up	6.47494e-121	8.62344e-119	BCLAF1	BCL2-associated transcription factor 1	K13087	GO:0031981//nuclear lumen	GO:0003676//nucleic acid binding;GO:0030528//transcription regulator activity	GO:0006915//apoptotic process;GO:0012502//induction of programmed cell death	gi|7582386|gb|AAF64304.1|AF249273_1/0/1
26064	5362	5.32774	15.1689	1.50952	Up	1.79398e-53	7.00847e-52	RAI14	retinoic acid induced 14	K15502	GO:0043232;GO:0044444//cytoplasmic part	GO:0005488//binding	-	gi|7243049|dbj|BAA92572.1|/0/1
57696	2638	7.42454	15.1311	1.02714	Up	1.64929e-15	1.19368e-14	DDX55	DEAD (Asp-Glu-Ala-Asp) box polypeptide 55	K14809	-	GO:0003676//nucleic acid binding;GO:0032559;GO:0042623//ATPase activity, coupled	-	gi|41327779|ref|NP_065987.1|/0/1
7770	3075	4.89142	15.0878	1.62506	Up	1.3628e-34	2.66793e-33	ZNF227	zinc finger protein 227	K09228	GO:0043231//intracellular membrane-bounded organelle	GO:0003676//nucleic acid binding;GO:0046914//transition metal ion binding	GO:0006351//transcription, DNA-dependent	gi|32698786|ref|NP_872296.1|/0/1
80013	2375	7.51772	15.0529	1.00168	Up	1.55066e-13	9.78485e-13	FAM188A	family with sequence similarity 188, member A	-	GO:0043231//intracellular membrane-bounded organelle	GO:0046872//metal ion binding	GO:0012501//programmed cell death	gi|13376431|ref|NP_079224.1|/0/1
10051	5297	2.73741	15.0493	2.45881	Up	3.3235e-99	3.39693e-97	SMC4	structural maintenance of chromosomes 4	K06675	GO:0000793//condensed chromosome;GO:0031981//nuclear lumen	GO:0032559;GO:0046983//protein dimerization activity	GO:0000070//mitotic sister chromatid segregation	gi|50658063|ref|NP_001002800.1|/0/1
58480	4386	6.24191	14.9833	1.26329	Up	1.41266e-33	2.67039e-32	RHOU	ras homolog family member U	K07865	GO:0005924//cell-substrate adherens junction;GO:0012505//endomembrane system;GO:0015629//actin cytoskeleton;GO:0043231//intracellular membrane-bounded organelle;GO:0044444//cytoplasmic part	GO:0017111//nucleoside-triphosphatase activity;GO:0032561//guanyl ribonucleotide binding;GO:0043169//cation binding	GO:0007010//cytoskeleton organization;GO:0007265//Ras protein signal transduction;GO:0009966//regulation of signal transduction;GO:0022402//cell cycle process;GO:0065008	gi|11034843|ref|NP_067028.1|/2.9088e-123/1
23517	4222	3.43441	14.9624	2.12321	Up	3.10592e-66	1.70631e-64	SKIV2L2	superkiller viralicidic activity 2-like 2 (S. cerevisiae)	K12598	GO:0005681//spliceosomal complex;GO:0031981//nuclear lumen	GO:0032559;GO:0042623//ATPase activity, coupled	GO:0000377	gi|6633995|dbj|BAA06124.2|/0/1
54529	2487	4.22048	14.9333	1.82305	Up	1.16451e-32	2.13696e-31	ASNSD1	asparagine synthetase domain containing 1	-	-	GO:0016884//carbon-nitrogen ligase activity, with glutamine as amido-N-donor	GO:0006528//asparagine metabolic process;GO:0009064//glutamine family amino acid metabolic process	gi|9506697|ref|NP_061921.1|/0/1
9908	4410	6.94406	14.9017	1.10163	Up	2.58688e-27	3.68238e-26	G3BP2	GTPase activating protein (SH3 domain) binding protein 2	K12741;K03102	GO:0044444//cytoplasmic part	GO:0003676//nucleic acid binding;GO:0005515//protein binding;GO:0008047//enzyme activator activity;GO:0032947//protein complex scaffold	GO:0006810//transport;GO:0007264//small GTPase mediated signal transduction;GO:0009966//regulation of signal transduction;GO:0033036;GO:0042994//cytoplasmic sequestering of transcription factor	gi|466060359|ref|XP_004280242.1|/0/1
6733	3737	6.0229	14.8299	1.29998	Up	8.40188e-30	1.374e-28	SRPK2	SRSF protein kinase 2	K2;K08831	GO:0031981//nuclear lumen	GO:0004672//protein kinase activity;GO:0032559;GO:0046872//metal ion binding	GO:0000398//mRNA splicing, via spliceosome;GO:0006464//cellular protein modification process;GO:0035556//intracellular signal transduction;GO:0048869//cellular developmental process	gi|3406050|gb|AAC29140.1|/0/1
55276	3238	7.05133	14.7928	1.06893	Up	1.93465e-19	1.77418e-18	PGM2	phosphoglucomutase 2	K15779	GO:0044444//cytoplasmic part	GO:0016868//intramolecular transferase activity, phosphotransferases;GO:0046872//metal ion binding	GO:0005977//glycogen metabolic process;GO:0006006//glucose metabolic process	gi|63055049|ref|NP_060760.2|/0/1
10135	4593	5.56008	14.7866	1.41111	Up	8.93024e-41	2.24277e-39	NAMPT	nicotinamide phosphoribosyltransferase	K03462	GO:0043231//intracellular membrane-bounded organelle;GO:0044444//cytoplasmic part	GO:0005102//receptor binding;GO:0016763//transferase activity, transferring pentosyl groups;GO:0042802//identical protein binding	GO:0007154//cell communication;GO:0007169//transmembrane receptor protein tyrosine kinase signaling pathway;GO:0008284//positive regulation of cell proliferation;GO:0009820//alkaloid metabolic process;GO:0009888//tissue development;GO:0010557//positive regulation of macromolecule biosynthetic process;GO:0019359//nicotinamide nucleotide biosynthetic process	gi|402864506|ref|XP_003896502.1|/0/1
996	5611	4.08847	14.7845	1.85445	Up	1.60989e-72	1.01806e-70	CDC27	cell division cycle 27	K03350	GO:0000152//nuclear ubiquitin ligase complex;GO:0005815//microtubule organizing center;GO:0005819//spindle;GO:0031981//nuclear lumen	GO:0005488//binding	GO:0007050//cell cycle arrest;GO:0043161//proteasomal ubiquitin-dependent protein catabolic process;GO:0045841//negative regulation of mitotic metaphase/anaphase transition;GO:0051439//regulation of ubiquitin-protein ligase activity involved in mitotic cell cycle	gi|167466177|ref|NP_001107563.1|/0/1
9135	5421	6.56723	14.7477	1.16714	Up	6.47904e-36	1.35114e-34	RABEP1	rabaptin, RAB GTPase binding effector protein 1	K12480	GO:0005768//endosome;GO:0005815//microtubule organizing center;GO:0031410//cytoplasmic vesicle	GO:0005102//receptor binding;GO:0008047//enzyme activator activity;GO:0042802//identical protein binding	GO:0012501//programmed cell death;GO:0016044//cellular membrane organization;GO:0016192//vesicle-mediated transport;GO:0043087//regulation of GTPase activity	gi|31377798|ref|NP_004694.2|/0/1
26353	2056	1.73683	14.7436	3.08557	Up	4.41766e-49	1.52879e-47	HSPB8	heat shock 22kDa protein 8	K08879	GO:0043231//intracellular membrane-bounded organelle	GO:0004672//protein kinase activity;GO:0005515//protein binding	GO:0006950//response to stress;GO:0009987//cellular process	gi|7657146|ref|NP_055180.1|/1.56476e-102/1
3920	6603	6.5224	14.7361	1.17588	Up	7.66614e-44	2.14603e-42	LAMP2	lysosomal-associated membrane protein 2	K06528	GO:0005626//insoluble fraction;GO:0005764//lysosome;GO:0005768//endosome;GO:0030667//secretory granule membrane;GO:0031224//intrinsic to membrane	-	GO:0001775//cell activation;GO:0006887//exocytosis;GO:0007599//hemostasis	gi|7669503|ref|NP_054701.1|/0/1
55671	3894	5.6967	14.7074	1.36834	Up	3.89616e-33	7.27118e-32	SMEK1	SMEK homolog 1, suppressor of mek1 (Dictyostelium)	-	GO:0015630//microtubule cytoskeleton;GO:0043231//intracellular membrane-bounded organelle	-	-	gi|24899184|dbj|BAC23106.1|/0/1
10314	4620	5.76181	14.6751	1.34878	Up	4.15208e-38	9.43069e-37	LANCL1	LanC lantibiotic synthetase component C-like 1 (bacterial)	-	GO:0005856//cytoskeleton;GO:0016021//integral to membrane;GO:0043231//intracellular membrane-bounded organelle	GO:0004888//transmembrane signaling receptor activity;GO:0019904//protein domain specific binding;GO:0042277//peptide binding;GO:0046914//transition metal ion binding;GO:0070325//lipoprotein particle receptor binding	GO:0007166//cell surface receptor signaling pathway	gi|119590894|gb|EAW70488.1|/0/1
55119	3761	5.32272	14.6738	1.463	Up	3.17356e-35	6.40542e-34	PRPF38B	PRP38 pre-mRNA processing factor 38 (yeast) domain containing B	K12850	GO:0043231//intracellular membrane-bounded organelle	-	GO:0006396//RNA processing	gi|471413116|ref|XP_004388106.1|/9.22549e-101/1
7398	3949	4.19247	14.6197	1.80205	Up	4.31498e-49	1.4962e-47	USP1	ubiquitin specific peptidase 1	K11832	GO:0031981//nuclear lumen	GO:0004175//endopeptidase activity;GO:0005488//binding;GO:0016790//thiolester hydrolase activity;GO:0019783//small conjugating protein-specific protease activity	GO:0006281//DNA repair;GO:0009416//response to light stimulus;GO:0016579//protein deubiquitination;GO:0019941//modification-dependent protein catabolic process	gi|31543910|ref|NP_003359.3|/0/1
80018	5825	4.42127	14.5591	1.71939	Up	7.10584e-67	3.97837e-65	NAA25	N(alpha)-acetyltransferase 25, NatB auxiliary subunit	-	GO:0044424//intracellular part	GO:0005488//binding	-	gi|38679914|ref|NP_079229.2|/0/1
3156	4589	6.69678	14.5474	1.11922	Up	2.12912e-28	3.22394e-27	HMGCR	3-hydroxy-3-methylglutaryl-CoA reductase	K00021	GO:0031090//organelle membrane;GO:0031224//intrinsic to membrane;GO:0042598;GO:0044439	GO:0000166//nucleotide binding;GO:0016616//oxidoreductase activity, acting on the CH-OH group of donors, NAD or NADP as acceptor;GO:0048037//cofactor binding	GO:0006694//steroid biosynthetic process;GO:0006720//isoprenoid metabolic process;GO:0006732//coenzyme metabolic process;GO:0007276//gamete generation;GO:0007632//visual behavior;GO:0008203//cholesterol metabolic process;GO:0043405//regulation of MAP kinase activity;GO:0045137//development of primary sexual characteristics	gi|332821137|ref|XP_001148405.2|/0/1
8405	3105	6.55182	14.5321	1.14928	Up	1.68864e-20	1.65199e-19	SPOP	speckle-type POZ protein	K10523	GO:0043231//intracellular membrane-bounded organelle	GO:0005488//binding	GO:0006396//RNA processing	gi|148684035|gb|EDL15982.1|/0/1
283742	1556	7.23251	14.4994	1.00343	Up	4.35958e-09	1.99587e-08	FAM98B	family with sequence similarity 98, member B	K15434	GO:0043234//protein complex	GO:0005488//binding	-	gi|109452589|ref|NP_001035894.1|/6.23764e-173/1
53981	5072	4.75764	14.4166	1.59942	Up	2.26782e-52	8.64822e-51	CPSF2	cleavage and polyadenylation specific factor 2, 100kDa	K14402	GO:0005849//mRNA cleavage factor complex	GO:0003676//nucleic acid binding;GO:0003824//catalytic activity	GO:0000377;GO:0006353//DNA-dependent transcription, termination;GO:0006397//mRNA processing;GO:0006405//RNA export from nucleus;GO:0008334//histone mRNA metabolic process	gi|34101288|ref|NP_059133.1|/0/1
137392	1135	4.19491	14.3731	1.77666	Up	1.03537e-14	7.12681e-14	FAM92A1	family with sequence similarity 92, member A1	K02258	-	-	-	gi|80479367|gb|AAI08708.1|/4.40038e-169/1
3716	5053	6.80994	14.3564	1.07598	Up	6.45392e-29	1.00585e-27	JAK1	Janus kinase 1	K11217	GO:0043231//intracellular membrane-bounded organelle;GO:0043232;GO:0044444//cytoplasmic part	GO:0004713//protein tyrosine kinase activity;GO:0005126//cytokine receptor binding;GO:0032559	GO:0001959//regulation of cytokine-mediated signaling pathway;GO:0006468//protein phosphorylation;GO:0035556//intracellular signal transduction	gi|102469034|ref|NP_002218.2|/0/1
10910	1801	3.72515	14.3258	1.94324	Up	4.0309e-25	5.15744e-24	SUGT1	SGT1, suppressor of G2 allele of SKP1 (S. cerevisiae)	K12795	GO:0000775//chromosome, centromeric region;GO:0043234//protein complex	-	GO:0000087//M phase of mitotic cell cycle	gi|5730041|ref|NP_006695.1|/7.62772e-177/1
55425	1431	3.40282	14.3107	2.07229	Up	6.68292e-22	7.19888e-21	KIAA1704	KIAA1704	K13171	-	-	-	gi|12697953|dbj|BAB21795.1|/2.45017e-178/1
51567	1940	6.19137	14.2535	1.20299	Up	5.04702e-14	3.30699e-13	TDP2	tyrosyl-DNA phosphodiesterase 2	-	GO:0016604//nuclear body	GO:0003712//transcription cofactor activity;GO:0046872//metal ion binding;GO:0070259	GO:0006281//DNA repair;GO:0007165//signal transduction	gi|119575862|gb|EAW55458.1|/0/1
8554	2309	4.78015	14.2305	1.57386	Up	6.65166e-24	7.84807e-23	PIAS1	protein inhibitor of activated STAT, 1	K04706	GO:0016604//nuclear body	GO:0003676//nucleic acid binding;GO:0003712//transcription cofactor activity;GO:0019787//small conjugating protein ligase activity;GO:0035258//steroid hormone receptor binding;GO:0046914//transition metal ion binding	GO:0001959//regulation of cytokine-mediated signaling pathway;GO:0006357//regulation of transcription from RNA polymerase II promoter;GO:0007243//intracellular protein kinase cascade;GO:0016925//protein sumoylation;GO:0030518//intracellular steroid hormone receptor signaling pathway	gi|7706637|ref|NP_057250.1|/0/1
60496	2880	4.84689	14.2212	1.55292	Up	7.24776e-29	1.12657e-27	AASDHPPT	aminoadipate-semialdehyde dehydrogenase-phosphopantetheinyl transferase	K06133	GO:0044444//cytoplasmic part	GO:0016780//phosphotransferase activity, for other substituted phosphate groups;GO:0046872//metal ion binding	GO:0006575//cellular modified amino acid metabolic process;GO:0006766//vitamin metabolic process;GO:0009058//biosynthetic process	gi|402895120|ref|XP_003910682.1|/0/1
10463	3272	4.13392	14.2147	1.78181	Up	2.79816e-39	6.58523e-38	SLC30A9	solute carrier family 30 (zinc transporter), member 9	K14696	GO:0031224//intrinsic to membrane;GO:0043231//intracellular membrane-bounded organelle;GO:0043232	GO:0001071//nucleic acid binding transcription factor activity;GO:0005488//binding;GO:0015075//ion transmembrane transporter activity	GO:0000041//transition metal ion transport;GO:0006281//DNA repair;GO:0010467//gene expression	gi|57164948|ref|NP_006336.3|/0/1
54534	1050	4.74061	14.2143	1.5842	Up	9.3677e-12	5.19017e-11	MRPL50	mitochondrial ribosomal protein L50	-	GO:0030529//ribonucleoprotein complex;GO:0043231//intracellular membrane-bounded organelle	-	-	gi|21265096|ref|NP_061924.1|/1.48281e-75/1
4999	3657	6.30261	14.2052	1.1724	Up	4.5528e-24	5.42632e-23	ORC2	origin recognition complex, subunit 2	K02604	GO:0000777//condensed chromosome kinetochore;GO:0000785//chromatin;GO:0000808//origin recognition complex;GO:0031981//nuclear lumen	GO:0043565//sequence-specific DNA binding	GO:0006259//DNA metabolic process;GO:0006357//regulation of transcription from RNA polymerase II promoter;GO:0007050//cell cycle arrest;GO:0051320//S phase	gi|5453830|ref|NP_006181.1|/0/1
55197	4283	5.20457	14.182	1.44621	Up	5.73618e-38	1.29451e-36	RPRD1A	regulation of nuclear pre-mRNA domain containing 1A	K15559	-	-	-	gi|291394280|ref|XP_002713545.1|/8.14325e-163/1
26057	9390	5.63519	14.182	1.33152	Up	9.08074e-72	5.62111e-70	ANKRD17	ankyrin repeat domain 17	K15503	GO:0043231//intracellular membrane-bounded organelle	GO:0003676//nucleic acid binding	GO:0051704	gi|38683816|ref|NP_942592.1|/0/1
5925	4772	4.35378	14.1107	1.69645	Up	1.75033e-52	6.70387e-51	RB1	retinoblastoma 1	K06618	GO:0005667//transcription factor complex;GO:0015630//microtubule cytoskeleton;GO:0016604//nuclear body;GO:0044427//chromosomal part;GO:0070603//SWI/SNF superfamily-type complex	GO:0001071//nucleic acid binding transcription factor activity;GO:0003676//nucleic acid binding;GO:0003712//transcription cofactor activity;GO:0019899//enzyme binding;GO:0030528//transcription regulator activity;GO:0035258//steroid hormone receptor binding	GO:0000082//G1/S transition of mitotic cell cycle;GO:0002763//positive regulation of myeloid leukocyte differentiation;GO:0006357//regulation of transcription from RNA polymerase II promoter;GO:0007050//cell cycle arrest;GO:0007063//regulation of sister chromatid cohesion;GO:0007064//mitotic sister chromatid cohesion;GO:0007080//mitotic metaphase plate congression;GO:0007090//regulation of S phas…	gi|62087156|dbj|BAD92025.1|/0/1
4331	1397	5.34464	14.0792	1.3974	Up	9.92942e-13	5.88931e-12	MNAT1	menage a trois homolog 1, cyclin H assembly factor (Xenopus laevis)	K10842	GO:0005667//transcription factor complex	GO:0004674//protein serine/threonine kinase activity;GO:0005515//protein binding;GO:0042623//ATPase activity, coupled;GO:0046914//transition metal ion binding	GO:0006289//nucleotide-excision repair;GO:0006352//DNA-dependent transcription, initiation;GO:0006353//DNA-dependent transcription, termination;GO:0006354//DNA-dependent transcription, elongation;GO:0006357//regulation of transcription from RNA polymerase II promoter;GO:0006397//mRNA processing;GO:0006796//phosphate-containing compound metabolic process;GO:0006915//apoptotic process;GO:0007420//b…	gi|4505225|ref|NP_002422.1|/1.14979e-164/1
7763	5887	6.45177	14.052	1.12301	Up	5.61538e-35	1.11926e-33	ZFAND5	zinc finger, AN1-type domain 5	K12163	-	GO:0003676//nucleic acid binding;GO:0046914//transition metal ion binding	GO:0001667//ameboidal cell migration;GO:0003008;GO:0007169//transmembrane receptor protein tyrosine kinase signaling pathway;GO:0009887//organ morphogenesis;GO:0043009//chordate embryonic development;GO:0060537//muscle tissue development	gi|119582941|gb|EAW62537.1|/9.84168e-135/1
10015	5987	4.5366	14.0105	1.62683	Up	2.87382e-61	1.43121e-59	PDCD6IP	programmed cell death 6 interacting protein	K12200	GO:0015630//microtubule cytoskeleton;GO:0048770	GO:0005515//protein binding	GO:0006810//transport;GO:0012501//programmed cell death;GO:0051704	gi|371875427|ref|NP_001243121.1|/1.30161e-151/1
51014	4063	5.61955	14.0102	1.31795	Up	3.4467e-31	5.99931e-30	TMED7	transmembrane emp24 protein transport domain containing 7	K14825	GO:0031090//organelle membrane;GO:0031224//intrinsic to membrane;GO:0043231//intracellular membrane-bounded organelle	-	GO:0051234//establishment of localization	gi|32996709|ref|NP_861974.1|/7.80381e-123/1
4925	1612	2.88648	13.9957	2.2776	Up	8.20612e-27	1.14223e-25	NUCB2	nucleobindin 2	K12385	GO:0031965//nuclear membrane;GO:0031985//Golgi cisterna;GO:0044421//extracellular region part	GO:0046872//metal ion binding	-	gi|4826870|ref|NP_005004.1|/0/1
54928	7242	6.5894	13.995	1.08669	Up	2.34322e-40	5.75333e-39	IMPAD1	inositol monophosphatase domain containing 1	K15759	GO:0031224//intrinsic to membrane;GO:0043231//intracellular membrane-bounded organelle	GO:0004437//inositol or phosphatidylinositol phosphatase activity;GO:0008252//nucleotidase activity;GO:0043169//cation binding	GO:0001503//ossification;GO:0002062//chondrocyte differentiation;GO:0006790//sulfur compound metabolic process;GO:0006796//phosphate-containing compound metabolic process;GO:0030326//embryonic limb morphogenesis	gi|332213862|ref|XP_003256050.1|/0/1
10116	2583	3.5609	13.9752	1.97255	Up	3.49044e-35	7.02886e-34	FEM1B	fem-1 homolog b (C. elegans)	K10349	GO:0043231//intracellular membrane-bounded organelle	GO:0019787//small conjugating protein ligase activity;GO:0032813//tumor necrosis factor receptor superfamily binding	GO:0000077//DNA damage checkpoint;GO:0002070//epithelial cell maturation;GO:0006915//apoptotic process;GO:0012502//induction of programmed cell death;GO:0031396//regulation of protein ubiquitination;GO:0060740//prostate gland epithelium morphogenesis	gi|7657265|ref|NP_056137.1|/0/1
51290	1781	3.40243	13.9669	2.03738	Up	9.7118e-26	1.28275e-24	ERGIC2	ERGIC and golgi 2	-	GO:0005793//endoplasmic reticulum-Golgi intermediate compartment;GO:0031090//organelle membrane;GO:0031224//intrinsic to membrane;GO:0043231//intracellular membrane-bounded organelle	-	GO:0006810//transport	gi|50959176|ref|NP_057654.2|/0/1
3796	4261	4.64735	13.9565	1.58646	Up	1.99486e-42	5.32164e-41	KIF2A	kinesin heavy chain member 2A	K10393	GO:0000323//lytic vacuole;GO:0005819//spindle;GO:0044444//cytoplasmic part	GO:0003774//motor activity;GO:0032559	GO:0007017//microtubule-based process;GO:0007067//mitosis;GO:0007599//hemostasis;GO:0048731;GO:0048869//cellular developmental process	gi|345441819|ref|NP_001230882.1|/0/1
414149	3383	6.97301	13.9535	1.00078	Up	2.26984e-17	1.83888e-16	ACBD7	acyl-CoA binding domain containing 7	K08762;K00939	-	GO:0005504//fatty acid binding	-	gi|221046731|pdb|3EPY|A/1.11176e-42/1
23512	4477	4.80985	13.9034	1.53138	Up	3.55572e-42	9.45682e-41	SUZ12	suppressor of zeste 12 homolog (Drosophila)	K11463	GO:0000803;GO:0031519//PcG protein complex	GO:0008276//protein methyltransferase activity;GO:0042393//histone binding;GO:0046914//transition metal ion binding	GO:0006325//chromatin organization;GO:0006357//regulation of transcription from RNA polymerase II promoter;GO:0006479//protein methylation;GO:0008283//cell proliferation;GO:0016567//protein ubiquitination;GO:0045595//regulation of cell differentiation	gi|197304648|dbj|BAA09931.2|/0/1
23111	5031	3.16176	13.8442	2.13049	Up	3.67768e-73	2.36826e-71	SPG20	spastic paraplegia 20 (Troyer syndrome)	K13254;K10799	GO:0044424//intracellular part	GO:0019899//enzyme binding	GO:0009987//cellular process	gi|3043744|dbj|BAA25536.1|/0/1
643155	2895	5.71885	13.8278	1.27378	Up	2.47866e-21	2.55421e-20	SMIM15	small integral membrane protein 15	-	GO:0031224//intrinsic to membrane	-	-	gi|431918481|gb|ELK17702.1|/4.96449e-28/1
83939	3894	3.00119	13.816	2.20274	Up	2.75952e-59	1.3041e-57	EIF2A	eukaryotic translation initiation factor 2A, 65kDa	K15026	GO:0043234//protein complex;GO:0044424//intracellular part	GO:0008135//translation factor activity, nucleic acid binding;GO:0043021//ribonucleoprotein complex binding	GO:0006412//translation;GO:0006464//cellular protein modification process;GO:0006984//ER-nucleus signaling pathway;GO:0042254//ribosome biogenesis	gi|13182761|gb|AAK14926.1|AF212241_1/0/1
5756	3455	4.10288	13.7632	1.74611	Up	4.75166e-39	1.11231e-37	TWF1	twinfilin, actin-binding protein, homolog 1 (Drosophila)	K9;K08870	GO:0005856//cytoskeleton	GO:0004672//protein kinase activity;GO:0008092//cytoskeletal protein binding	GO:0006464//cellular protein modification process	gi|54673670|gb|AAH43148.2|/0/1
9453	2828	5.01254	13.7463	1.45543	Up	4.17418e-25	5.33688e-24	GGPS1	geranylgeranyl diphosphate synthase 1	K00804	GO:0000267//cell fraction;GO:0044444//cytoplasmic part	GO:0004659//prenyltransferase activity;GO:0043169//cation binding	GO:0006720//isoprenoid metabolic process;GO:0008203//cholesterol metabolic process	gi|83700220|ref|NP_001032354.1|/1.00756e-171/1
5934	4903	4.63471	13.7101	1.56469	Up	8.14342e-47	2.57948e-45	RBL2	retinoblastoma-like 2 (p130)	K04681	GO:0031981//nuclear lumen;GO:0043234//protein complex;GO:0044427//chromosomal part	GO:0003676//nucleic acid binding	GO:0006325//chromatin organization;GO:0007049//cell cycle;GO:0019216//regulation of lipid metabolic process	gi|172072597|ref|NP_005602.3|/0/1
9877	4795	4.62627	13.6328	1.55916	Up	2.39766e-45	7.13213e-44	ZC3H11A	zinc finger CCCH-type containing 11A	K04157	-	GO:0046914//transition metal ion binding	-	gi|40788320|dbj|BAA31638.2|/0/1
9493	3697	3.77577	13.5821	1.84686	Up	2.46052e-44	6.95433e-43	KIF23	kinesin family member 23	K10402	GO:0005875//microtubule associated complex;GO:0031981//nuclear lumen;GO:0044444//cytoplasmic part	GO:0003774//motor activity;GO:0032559	GO:0000087//M phase of mitotic cell cycle;GO:0007052//mitotic spindle organization;GO:0007599//hemostasis	gi|6754472|ref|NP_004847.2|/0/1
55291	5145	4.35362	13.56	1.63907	Up	8.65718e-52	3.25896e-50	PPP6R3	protein phosphatase 6, regulatory subunit 3	K15501	GO:0043231//intracellular membrane-bounded organelle	GO:0019902//phosphatase binding	GO:0010921//regulation of phosphatase activity	gi|58257700|dbj|BAB13384.2|/0/1
8417	4270	5.85396	13.5207	1.20768	Up	8.93146e-28	1.31393e-26	STX7	syntaxin 7	K08488	GO:0005764//lysosome;GO:0005769//early endosome;GO:0005770//late endosome;GO:0031224//intrinsic to membrane;GO:0043234//protein complex	GO:0005515//protein binding	GO:0007041//lysosomal transport;GO:0015031//protein transport;GO:0048193//Golgi vesicle transport	gi|170932494|ref|NP_003560.2|/3.82371e-112/1
9519	1635	6.2874	13.5158	1.10411	Up	3.33342e-10	1.64935e-09	TBPL1	TBP-like 1	K03120	GO:0005667//transcription factor complex	GO:0003676//nucleic acid binding;GO:0003712//transcription cofactor activity;GO:0030528//transcription regulator activity	GO:0003006//developmental process involved in reproduction;GO:0006352//DNA-dependent transcription, initiation;GO:0006997//nucleus organization;GO:0007275//multicellular organismal development;GO:0009212//pyrimidine deoxyribonucleoside triphosphate biosynthetic process;GO:0048232//male gamete generation	gi|197102368|ref|NP_001126267.1|/1.69535e-101/1
55677	3000	5.15799	13.4981	1.38788	Up	2.1791e-24	2.65479e-23	IWS1	IWS1 homolog (S. cerevisiae)	K15177	GO:0043231//intracellular membrane-bounded organelle	GO:0003676//nucleic acid binding	-	gi|217330641|ref|NP_060439.2|/0/1
10329	1451	6.4881	13.3958	1.04591	Up	1.73724e-08	7.55583e-08	TMEM5	transmembrane protein 5	-	GO:0016021//integral to membrane	-	-	gi|7657178|ref|NP_055069.1|/0/1
4780	2859	4.80679	13.3949	1.47854	Up	2.61988e-25	3.39657e-24	NFE2L2	nuclear factor (erythroid-derived 2)-like 2	K05638	GO:0005815//microtubule organizing center;GO:0016020//membrane;GO:0043231//intracellular membrane-bounded organelle	GO:0001071//nucleic acid binding transcription factor activity;GO:0003677//DNA binding;GO:0005515//protein binding;GO:0030528//transcription regulator activity	GO:0006355//regulation of transcription, DNA-dependent;GO:0006984//ER-nucleus signaling pathway;GO:2000026//regulation of multicellular organismal development	gi|62087152|dbj|BAD92023.1|/0/1
9559	2707	3.95742	13.3777	1.7572	Up	2.22434e-30	3.75277e-29	VPS26A	vacuolar protein sorting 26 homolog A (S. pombe)	-	GO:0012505//endomembrane system;GO:0031090//organelle membrane;GO:0043231//intracellular membrane-bounded organelle;GO:0044444//cytoplasmic part	GO:0005488//binding;GO:0022892	GO:0016197//endosomal transport	gi|78482614|ref|NP_001030337.1|/2.29529e-138/1
34	2627	5.72559	13.3007	1.216	Up	1.33909e-17	1.10006e-16	ACADM	acyl-CoA dehydrogenase, C-4 to C-12 straight chain	K00249	GO:0044429//mitochondrial part	GO:0003995//acyl-CoA dehydrogenase activity;GO:0005515//protein binding;GO:0050662//coenzyme binding	GO:0006578//amino-acid betaine biosynthetic process;GO:0006635//fatty acid beta-oxidation;GO:0009437//carnitine metabolic process	gi|426330056|ref|XP_004026042.1|/0/1
25978	2643	4.17608	13.2639	1.66729	Up	1.82233e-27	2.62595e-26	CHMP2B	charged multivesicular body protein 2B	K12192	GO:0005770//late endosome	GO:0005515//protein binding	GO:0016192//vesicle-mediated transport	gi|332212156|ref|XP_003255186.1|/8.76339e-70/1
5962	4498	4.33031	13.2469	1.61311	Up	1.66306e-43	4.58972e-42	RDX	radixin	K05762	GO:0005902//microvillus;GO:0005911//cell-cell junction;GO:0016020//membrane;GO:0031252//cell leading edge;GO:0031981//nuclear lumen;GO:0032155;GO:0042995//cell projection;GO:0043232;GO:0044425//membrane part	GO:0005488//binding;GO:0008092//cytoskeletal protein binding	GO:0008105//asymmetric protein localization;GO:0010033//response to organic substance;GO:0030031//cell projection assembly;GO:0030835//negative regulation of actin filament depolymerization;GO:0051693//actin filament capping;GO:0071844	gi|74224118|dbj|BAE33689.1|/0/1
5471	3713	3.81779	13.2431	1.79443	Up	7.98324e-42	2.09471e-40	PPAT	phosphoribosyl pyrophosphate amidotransferase	K00764	GO:0000267//cell fraction;GO:0044444//cytoplasmic part	GO:0016763//transferase activity, transferring pentosyl groups;GO:0043169//cation binding;GO:0051536//iron-sulfur cluster binding	GO:0006144//purine nucleobase metabolic process;GO:0007589//body fluid secretion;GO:0009064//glutamine family amino acid metabolic process;GO:0009127//purine nucleoside monophosphate biosynthetic process;GO:0009887//organ morphogenesis;GO:0032868//response to insulin stimulus;GO:0048609//multicellular organismal reproductive process;GO:0051260//protein homooligomerization	gi|29570798|ref|NP_002694.3|/0/1
9354	6144	5.12516	13.2194	1.36699	Up	3.19296e-46	9.86507e-45	UBE4A	ubiquitination factor E4A	K10596	GO:0043234//protein complex	GO:0004842//ubiquitin-protein ligase activity;GO:0005488//binding	GO:0019941//modification-dependent protein catabolic process	gi|38327029|ref|NP_004779.2|/0/1
22950	2982	5.37056	13.1916	1.29648	Up	1.56817e-21	1.64391e-20	SLC4A1AP	solute carrier family 4 (anion exchanger), member 1, adaptor protein	K08956;K13216;K13108	GO:0043231//intracellular membrane-bounded organelle	GO:0003723//RNA binding	-	gi|441660896|ref|XP_003270720.2|/0/1
4436	3226	4.46121	13.1622	1.56089	Up	4.42736e-30	7.35662e-29	MSH2	mutS homolog 2, colon cancer, nonpolyposis type 1 (E. coli)	K08735	GO:0005694//chromosome;GO:0032300//mismatch repair complex;GO:0043231//intracellular membrane-bounded organelle	GO:0000217//DNA secondary structure binding;GO:0019900//kinase binding;GO:0032138//single base insertion or deletion binding;GO:0032139//dinucleotide insertion or deletion binding;GO:0032356;GO:0032404;GO:0032559;GO:0042623//ATPase activity, coupled;GO:0042802//identical protein binding;GO:0043565//sequence-specific DNA binding;GO:0046872//metal ion binding	GO:0000077//DNA damage checkpoint;GO:0001101//response to acid;GO:0002204//somatic recombination of immunoglobulin genes involved in immune response;GO:0002566;GO:0006091//generation of precursor metabolites and energy;GO:0006298//mismatch repair;GO:0008406//gonad development;GO:0008630//intrinsic apoptotic signaling pathway in response to DNA damage;GO:0009207;GO:0009411//response to UV;GO:00100…	gi|4557761|ref|NP_000242.1|/0/1
113201	3985	3.42143	13.1521	1.94263	Up	2.33426e-49	8.20726e-48	CASC4	cancer susceptibility candidate 4	K11447;K01539;K00939	GO:0031224//intrinsic to membrane	-	-	gi|29826291|ref|NP_816929.1|/0/1
23456	3861	4.68039	13.125	1.48762	Up	2.94318e-33	5.51023e-32	ABCB10	ATP-binding cassette, sub-family B (MDR/TAP), member 10	K05657	GO:0019866//organelle inner membrane;GO:0031301//integral to organelle membrane;GO:0043231//intracellular membrane-bounded organelle	GO:0015440//peptide-transporting ATPase activity;GO:0032559;GO:0042802//identical protein binding	GO:0006810//transport	gi|171184400|ref|NP_036221.2|/0/1
260293	2382	4.36109	13.1144	1.58839	Up	4.35002e-23	4.92741e-22	CYP4X1	cytochrome P450, family 4, subfamily X, polypeptide 1	K07428	GO:0031090//organelle membrane;GO:0042598;GO:0043231//intracellular membrane-bounded organelle	GO:0005506//iron ion binding;GO:0016712//oxidoreductase activity, acting on paired donors, with incorporation or reduction of molecular oxygen, reduced flavin or flavoprotein as one donor, and incorporation of one atom of oxygen	GO:0008152//metabolic process	gi|29837648|ref|NP_828847.1|/0/1
440275	5532	4.90972	13.1133	1.41732	Up	1.02212e-43	2.8342e-42	EIF2AK4	eukaryotic translation initiation factor 2 alpha kinase 4	K08860	GO:0005840//ribosome	GO:0004674//protein serine/threonine kinase activity;GO:0016876//ligase activity, forming aminoacyl-tRNA and related compounds;GO:0032559;GO:0042802//identical protein binding	GO:0006446//regulation of translational initiation;GO:0006464//cellular protein modification process;GO:0006984//ER-nucleus signaling pathway;GO:0031669//cellular response to nutrient levels	gi|65287717|ref|NP_001013725.2|/0/1
10979	3372	4.97404	13.107	1.39784	Up	9.57782e-27	1.32895e-25	FERMT2	fermitin family member 2	K06271	GO:0005884//actin filament;GO:0005924//cell-substrate adherens junction;GO:0032432//actin filament bundle;GO:0044444//cytoplasmic part	-	GO:0007010//cytoskeleton organization;GO:0034330;GO:0065008	gi|505033|emb|CAA80852.1|/0/1
23190	4018	2.85471	13.1017	2.19834	Up	6.6141e-58	3.01233e-56	UBXN4	UBX domain protein 4	-	GO:0012505//endomembrane system;GO:0031090//organelle membrane;GO:0043231//intracellular membrane-bounded organelle	GO:0005488//binding	GO:0006950//response to stress	gi|1663704|dbj|BAA13437.1|/0/1
83732	2495	5.94177	13.0769	1.13806	Up	4.99848e-15	3.49536e-14	RIOK1	RIO kinase 1	K07178	-	GO:0004672//protein kinase activity;GO:0032559	-	gi|23510356|ref|NP_113668.2|/0/1
64795	6201	6.49153	13.0606	1.00859	Up	5.02666e-29	7.86898e-28	RMND5A	required for meiotic nuclear division 5 homolog A (S. cerevisiae)	-	-	-	-	gi|148666524|gb|EDK98940.1|/0/1
23118	4395	4.77649	13.0045	1.44499	Up	8.82206e-36	1.82461e-34	TAB2	TGF-beta activated kinase 1/MAP3K7 binding protein 2	K1;K04404	GO:0031090//organelle membrane;GO:0044444//cytoplasmic part	GO:0031593//polyubiquitin binding;GO:0046914//transition metal ion binding	GO:0000165//MAPK cascade;GO:0002224//toll-like receptor signaling pathway;GO:0007249//I-kappaB kinase/NF-kappaB cascade;GO:0033674//positive regulation of kinase activity;GO:0048513//organ development;GO:0050851//antigen receptor-mediated signaling pathway;GO:0051091//positive regulation of sequence-specific DNA binding transcription factor activity	gi|20521143|dbj|BAA34453.2|/0/1
10569	3570	3.9404	12.9958	1.72163	Up	2.01658e-37	4.4537e-36	SLU7	SLU7 splicing factor homolog (S. cerevisiae)	K12819	GO:0005681//spliceosomal complex;GO:0016604//nuclear body	GO:0003729//mRNA binding;GO:0003824//catalytic activity;GO:0046914//transition metal ion binding	GO:0006376//mRNA splice site selection	gi|395736444|ref|XP_002816197.2|/0/1
27347	3288	5.33149	12.9844	1.28416	Up	6.47606e-23	7.28401e-22	STK39	serine threonine kinase 39	K08282	GO:0005626//insoluble fraction;GO:0043231//intracellular membrane-bounded organelle;GO:0043232;GO:0044459//plasma membrane part	GO:0004674//protein serine/threonine kinase activity;GO:0019900//kinase binding;GO:0032559	GO:0006464//cellular protein modification process;GO:0006796//phosphate-containing compound metabolic process;GO:0006813//potassium ion transport;GO:0050896//response to stimulus	gi|115430252|ref|NP_037365.2|/0/1
51133	3946	4.36019	12.9596	1.57156	Up	3.08242e-36	6.48193e-35	KCTD3	potassium channel tetramerisation domain containing 3	K15074;K04889;K08023;K04892	GO:0005887//integral to plasma membrane	GO:0005267//potassium channel activity;GO:0005488//binding	GO:0030001//metal ion transport;GO:0034220//ion transmembrane transport	gi|46255026|ref|NP_057205.2|/0/1
10059	4612	3.73055	12.9445	1.79488	Up	1.95153e-50	7.14747e-49	DNM1L	dynamin 1-like	K01528	GO:0031966//mitochondrial membrane;GO:0042579//microbody;GO:0042598;GO:0044431//Golgi apparatus part	GO:0017111//nucleoside-triphosphatase activity;GO:0019899//enzyme binding;GO:0032561//guanyl ribonucleotide binding	GO:0000266//mitochondrial fission;GO:0006915//apoptotic process;GO:0009207;GO:0032501//multicellular organismal process	gi|297262085|ref|XP_001086009.2|/0/1
120	4454	3.64424	12.9362	1.82772	Up	6.26328e-50	2.25632e-48	ADD3	adducin 3 (gamma)	-	GO:0000228//nuclear chromosome;GO:0000267//cell fraction;GO:0030054//cell junction;GO:0044444//cytoplasmic part	GO:0005198//structural molecule activity;GO:0008092//cytoskeletal protein binding;GO:0019901//protein kinase binding;GO:0043169//cation binding	GO:0042221//response to chemical stimulus	gi|9951927|ref|NP_063968.1|/0/1
26092	4054	6.19255	12.9283	1.06192	Up	6.46398e-21	6.49724e-20	TOR1AIP1	torsin A interacting protein 1	K11447;K00939	GO:0012505//endomembrane system;GO:0019866//organelle inner membrane;GO:0031224//intrinsic to membrane;GO:0043231//intracellular membrane-bounded organelle	-	-	gi|402857956|ref|XP_003893500.1|/0/1
25904	2829	4.74301	12.9235	1.44612	Up	1.71247e-23	1.98715e-22	CNOT10	CCR4-NOT transcription complex, subunit 10	K12607	GO:0044444//cytoplasmic part	GO:0005488//binding	GO:0000288//nuclear-transcribed mRNA catabolic process, deadenylation-dependent decay	gi|410036670|ref|XP_003950096.1|/0/1
8450	5365	3.32797	12.9176	1.95663	Up	2.541e-65	1.37027e-63	CUL4B	cullin 4B	K10609	GO:0043231//intracellular membrane-bounded organelle;GO:0080008//Cul4-RING ubiquitin ligase complex	GO:0019899//enzyme binding	GO:0006259//DNA metabolic process;GO:0019941//modification-dependent protein catabolic process	gi|121114302|ref|NP_001073341.1|/0/1
55144	3795	4.76179	12.8655	1.43393	Up	1.80767e-30	3.06155e-29	LRRC8D	leucine rich repeat containing 8 family, member D	K12796	GO:0031224//intrinsic to membrane	GO:0005488//binding	-	gi|34222199|ref|NP_060573.2|/0/1
60559	4596	5.3681	12.8637	1.26083	Up	2.76814e-30	4.62585e-29	SPCS3	signal peptidase complex subunit 3 homolog (S. cerevisiae)	K12948	GO:0031090//organelle membrane;GO:0031224//intrinsic to membrane;GO:0042598;GO:0043231//intracellular membrane-bounded organelle;GO:0043234//protein complex	GO:0016787//hydrolase activity	GO:0015980//energy derivation by oxidation of organic compounds;GO:0030073//insulin secretion;GO:0051605	gi|11345462|ref|NP_068747.1|/3.41077e-98/1
84248	3824	3.45229	12.8587	1.89712	Up	5.2487e-45	1.53022e-43	FYTTD1	forty-two-three domain containing 1	K11447;K14693;K12795	GO:0016604//nuclear body	GO:0003723//RNA binding	GO:0006405//RNA export from nucleus	gi|42716295|ref|NP_115664.2|/5.31002e-179/1
84240	1802	3.54293	12.8411	1.85775	Up	1.92799e-21	2.00914e-20	ZCCHC9	zinc finger, CCHC domain containing 9	K13199;K09250;K13982	-	GO:0046914//transition metal ion binding	-	gi|332224858|ref|XP_003261585.1|/4.00646e-144/1
55312	2707	6.39584	12.8221	1.00343	Up	3.22308e-13	1.98674e-12	RFK	riboflavin kinase	K00861	GO:0044444//cytoplasmic part	GO:0016301//kinase activity;GO:0032559;GO:0043169//cation binding	GO:0006771//riboflavin metabolic process	gi|344271200|ref|XP_003407429.1|/8.44192e-98/1
27250	3728	6.18257	12.8174	1.05183	Up	6.22468e-19	5.52397e-18	PDCD4	programmed cell death 4 (neoplastic transformation inhibitor)	K09228;K03260;K11447;K01539;K00939	GO:0031981//nuclear lumen;GO:0044444//cytoplasmic part	GO:0003676//nucleic acid binding	GO:0007568//aging;GO:0012501//programmed cell death;GO:0043407//negative regulation of MAP kinase activity;GO:0051726//regulation of cell cycle	gi|313760537|ref|NP_001186421.1|/0/1
9611	9809	4.85393	12.8095	1.39999	Up	4.32736e-73	2.77646e-71	NCOR1	nuclear receptor corepressor 1	K04650	GO:0005819//spindle;GO:0016585//chromatin remodeling complex;GO:0031981//nuclear lumen;GO:0044444//cytoplasmic part	GO:0001071//nucleic acid binding transcription factor activity;GO:0003712//transcription cofactor activity;GO:0004871//signal transducer activity;GO:0008134//transcription factor binding;GO:0019899//enzyme binding;GO:0030234//enzyme regulator activity;GO:0030528//transcription regulator activity;GO:0035257//nuclear hormone receptor binding;GO:0042974//retinoic acid receptor binding;GO:0043565//se…	GO:0000122//negative regulation of transcription from RNA polymerase II promoter;GO:0006629//lipid metabolic process;GO:0007051//spindle organization;GO:0007623//circadian rhythm;GO:0015908//fatty acid transport;GO:0016568//chromatin modification;GO:0016575//histone deacetylation;GO:0021536//diencephalon development;GO:0030097//hemopoiesis;GO:0030154//cell differentiation;GO:0030218//erythrocyte …	gi|298919179|ref|NP_001177367.1|/0/1
11097	1799	5.17289	12.7982	1.3069	Up	2.28068e-13	1.42179e-12	NUPL2	nucleoporin like 2	K14321	GO:0005635//nuclear envelope;GO:0044444//cytoplasmic part	GO:0005515//protein binding;GO:0046872//metal ion binding	GO:0006605//protein targeting;GO:0015758//glucose transport;GO:0044238//primary metabolic process	gi|78174293|gb|AAI07584.1|/1.17953e-159/1
10845	2351	4.51065	12.7952	1.5042	Up	1.07281e-20	1.06193e-19	CLPX	ClpX caseinolytic peptidase X homolog (E. coli)	K03544	GO:0005759//mitochondrial matrix;GO:0019866//organelle inner membrane	GO:0005515//protein binding;GO:0008047//enzyme activator activity;GO:0032559;GO:0042623//ATPase activity, coupled;GO:0043169//cation binding	GO:0006508//proteolysis;GO:0009207;GO:0044267//cellular protein metabolic process;GO:0051345//positive regulation of hydrolase activity	gi|7242140|ref|NP_006651.2|/0/1
84128	2777	3.66284	12.7905	1.80404	Up	7.0346e-31	1.20652e-29	WDR75	WD repeat domain 75	K14552	GO:0031981//nuclear lumen	-	-	gi|29789283|ref|NP_115544.1|/0/1
84451	5809	4.89914	12.7867	1.38405	Up	3.38518e-43	9.2697e-42	KIAA1804	mixed lineage kinase 4	K04417	-	GO:0004702//receptor signaling protein serine/threonine kinase activity;GO:0032559;GO:0042802//identical protein binding	GO:0000187//activation of MAPK activity	gi|155723000|ref|NP_115811.2|/0/1
23365	9829	4.51378	12.7834	1.50187	Up	4.94964e-81	3.81643e-79	ARHGEF12	Rho guanine nucleotide exchange factor (GEF) 12	K07532	GO:0044444//cytoplasmic part	GO:0005088//Ras guanyl-nucleotide exchange factor activity;GO:0005102//receptor binding;GO:0008047//enzyme activator activity	GO:0006917//induction of apoptosis;GO:0006935//chemotaxis;GO:0007169//transmembrane receptor protein tyrosine kinase signaling pathway;GO:0007266//Rho protein signal transduction;GO:0009966//regulation of signal transduction	gi|7662088|ref|NP_056128.1|/0/1
284695	2729	3.84622	12.7611	1.73024	Up	1.10835e-28	1.71069e-27	ZNF326	zinc finger protein 326	K13204	GO:0000267//cell fraction;GO:0034399//nuclear periphery	GO:0003676//nucleic acid binding;GO:0030528//transcription regulator activity;GO:0046914//transition metal ion binding	-	gi|471381984|ref|XP_004378779.1|/3.40836e-27/1
55863	1210	4.5609	12.7172	1.4794	Up	4.68314e-11	2.4598e-10	TMEM126B	transmembrane protein 126B	-	GO:0031224//intrinsic to membrane	-	-	gi|375065842|ref|NP_001243476.1|/2.99584e-103/1
23198	7101	4.06872	12.6924	1.64132	Up	1.60041e-66	8.84755e-65	PSME4	proteasome (prosome, macropain) activator subunit 4	K06699	GO:0016604//nuclear body;GO:0043234//protein complex	-	GO:0006520//cellular amino acid metabolic process;GO:0006915//apoptotic process;GO:0007050//cell cycle arrest;GO:0016070//RNA metabolic process;GO:0030330//DNA damage response, signal transduction by p53 class mediator;GO:0043161//proteasomal ubiquitin-dependent protein catabolic process;GO:0048232//male gamete generation;GO:0048869//cellular developmental process;GO:0051320//S phase;GO:0051439//…	gi|163644283|ref|NP_055429.2|/0/1
57472	6178	5.93769	12.6785	1.09441	Up	6.45728e-32	1.15014e-30	CNOT6	CCR4-NOT transcription complex, subunit 6	K12603	GO:0043231//intracellular membrane-bounded organelle;GO:0044444//cytoplasmic part	GO:0003676//nucleic acid binding;GO:0004518//nuclease activity;GO:0043169//cation binding	GO:0000288//nuclear-transcribed mRNA catabolic process, deadenylation-dependent decay	gi|6330365|dbj|BAA86508.1|/0/1
143	5485	3.19598	12.6772	1.98791	Up	6.8049e-67	3.82205e-65	PARP4	poly (ADP-ribose) polymerase family, member 4	K10798	GO:0005819//spindle;GO:0032991//macromolecular complex;GO:0043231//intracellular membrane-bounded organelle	GO:0003676//nucleic acid binding;GO:0005515//protein binding;GO:0016763//transferase activity, transferring pentosyl groups	GO:0006259//DNA metabolic process;GO:0006464//cellular protein modification process;GO:0006952//defense response;GO:0033554//cellular response to stress;GO:0042221//response to chemical stimulus;GO:0051234//establishment of localization	gi|112789550|ref|NP_006428.2|/0/1
2181	4369	5.30026	12.6582	1.25594	Up	2.85558e-28	4.28703e-27	ACSL3	acyl-CoA synthetase long-chain family member 3	K01897	GO:0031224//intrinsic to membrane;GO:0031966//mitochondrial membrane;GO:0042598;GO:0044439	GO:0015645//fatty acid ligase activity;GO:0016408;GO:0032559	GO:0006631//fatty acid metabolic process;GO:0006641//triglyceride metabolic process;GO:0007417//central nervous system development;GO:0010033//response to organic substance;GO:0031667//response to nutrient levels;GO:0035336//long-chain fatty-acyl-CoA metabolic process	gi|42794752|ref|NP_004448.2|/0/1
8546	4072	5.76657	12.6438	1.13265	Up	1.1411e-22	1.26725e-21	AP3B1	adaptor-related protein complex 3, beta 1 subunit	K12397	GO:0030136//clathrin-coated vesicle;GO:0043234//protein complex	GO:0019902//phosphatase binding;GO:0022892	GO:0006623//protein targeting to vacuole;GO:0007599//hemostasis;GO:0016192//vesicle-mediated transport;GO:0019884//antigen processing and presentation of exogenous antigen;GO:0046638//positive regulation of alpha-beta T cell differentiation;GO:0048753//pigment granule organization	gi|32484979|ref|NP_003655.3|/0/1
5825	3616	4.12968	12.6065	1.61007	Up	1.3826e-33	2.6192e-32	ABCD3	ATP-binding cassette, sub-family D (ALD), member 3	K05677	GO:0019866//organelle inner membrane;GO:0031231//intrinsic to peroxisomal membrane	GO:0005515//protein binding;GO:0015405;GO:0017111//nucleoside-triphosphatase activity;GO:0032559	GO:0006996//organelle organization;GO:0009207;GO:0015909//long-chain fatty acid transport;GO:0042221//response to chemical stimulus	gi|4506341|ref|NP_002849.1|/0/1
27436	5565	4.29727	12.5989	1.55181	Up	3.44192e-48	1.146e-46	EML4	echinoderm microtubule associated protein like 4	K15420	GO:0015630//microtubule cytoskeleton	GO:0005488//binding	GO:0000087//M phase of mitotic cell cycle	gi|223029510|ref|NP_001138548.1|/0/1
10635	2269	2.62297	12.5947	2.26355	Up	2.61508e-33	4.91166e-32	RAD51AP1	RAD51 associated protein 1	-	GO:0043231//intracellular membrane-bounded organelle	GO:0043566//structure-specific DNA binding	GO:0000725//recombinational repair	gi|5453904|ref|NP_006470.1|/1.54829e-119/1
79648	3773	2.52384	12.5726	2.31659	Up	9.72662e-56	4.13029e-54	MCPH1	microcephalin 1	K11447;K01539;K00939;K10903;K00591	GO:0015630//microtubule cytoskeleton	-	-	gi|289191318|ref|NP_001166046.1|/0/1
8803	2182	2.82674	12.5667	2.15239	Up	3.6356e-30	6.05245e-29	SUCLA2	succinate-CoA ligase, ADP-forming, beta subunit	K01900	GO:0044429//mitochondrial part	GO:0004774//succinate-CoA ligase activity;GO:0032559	GO:0006104//succinyl-CoA metabolic process;GO:0009060//aerobic respiration;GO:0043648//dicarboxylic acid metabolic process	gi|410047777|ref|XP_001151014.2|/0/1
5880	1516	4.63959	12.5162	1.43172	Up	9.75998e-13	5.79468e-12	RAC2	ras-related C3 botulinum toxin substrate 2 (rho family, small GTP binding protein Rac2)	K07860	GO:0005626//insoluble fraction;GO:0012505//endomembrane system;GO:0016020//membrane;GO:0044444//cytoplasmic part	GO:0017111//nucleoside-triphosphatase activity;GO:0032561//guanyl ribonucleotide binding	GO:0001775//cell activation;GO:0001894//tissue homeostasis;GO:0006935//chemotaxis;GO:0007010//cytoskeleton organization;GO:0007599//hemostasis;GO:0008283//cell proliferation;GO:0009207;GO:0009966//regulation of signal transduction;GO:0019222//regulation of metabolic process;GO:0030030//cell projection organization;GO:0035556//intracellular signal transduction;GO:0042743//hydrogen peroxide metabol…	gi|4506381|ref|NP_002863.1|/1.8808e-107/1
25949	1777	5.35872	12.5009	1.22207	Up	8.37356e-12	4.65993e-11	SYF2	SYF2 homolog, RNA splicing factor (S. cerevisiae)	K12868	GO:0005681//spliceosomal complex	-	GO:0000377	gi|7661636|ref|NP_056299.1|/7.90064e-108/1
8545	4608	5.04884	12.4787	1.30545	Up	4.72886e-31	8.19856e-30	CGGBP1	CGG triplet repeat binding protein 1	-	GO:0043231//intracellular membrane-bounded organelle	GO:0043566//structure-specific DNA binding	GO:0010467//gene expression	gi|358410130|ref|XP_003581722.1|/9.63282e-93/1
90488	3386	5.36893	12.4719	1.21597	Up	5.96906e-21	6.02388e-20	C12orf23	chromosome 12 open reading frame 23	-	GO:0031224//intrinsic to membrane	-	-	gi|297692833|ref|XP_002823735.1|/2.68161e-78/1
11311	2817	5.99243	12.4446	1.05431	Up	2.4311e-14	1.63437e-13	VPS45	vacuolar protein sorting 45 homolog (S. cerevisiae)	K12479	GO:0005624//membrane fraction;GO:0012505//endomembrane system;GO:0031090//organelle membrane;GO:0043231//intracellular membrane-bounded organelle	-	GO:0006887//exocytosis;GO:0007599//hemostasis;GO:0015031//protein transport	gi|18105063|ref|NP_009190.2|/0/1
5525	3135	6.00589	12.4371	1.0502	Up	1.08287e-15	7.92212e-15	PPP2R5A	protein phosphatase 2, regulatory subunit B', alpha	K11584	GO:0005626//insoluble fraction;GO:0008287//protein serine/threonine phosphatase complex;GO:0043231//intracellular membrane-bounded organelle;GO:0044427//chromosomal part	GO:0019888//protein phosphatase regulator activity;GO:0019899//enzyme binding	GO:0006470//protein dephosphorylation;GO:0023052//signaling;GO:0033673//negative regulation of kinase activity;GO:0048523//negative regulation of cellular process	gi|410034485|ref|XP_001151388.3|/0/1
665	3505	5.95847	12.4116	1.05867	Up	1.52795e-17	1.24937e-16	BNIP3L	BCL2/adenovirus E1B 19kDa interacting protein 3-like	K15465	GO:0012505//endomembrane system;GO:0031224//intrinsic to membrane;GO:0031966//mitochondrial membrane	GO:0042802//identical protein binding;GO:0046983//protein dimerization activity	GO:0002252;GO:0006915//apoptotic process;GO:0007005//mitochondrion organization;GO:0010629//negative regulation of gene expression;GO:0012502//induction of programmed cell death;GO:0051704	gi|441621076|ref|XP_003272940.2|/2.01136e-95/1
80829	5735	5.28312	12.407	1.2317	Up	7.20176e-35	1.43059e-33	ZFP91	ZFP91 zinc finger protein	K09228	GO:0031981//nuclear lumen	GO:0019787//small conjugating protein ligase activity;GO:0046872//metal ion binding	GO:0000209//protein polyubiquitination;GO:0007249//I-kappaB kinase/NF-kappaB cascade	gi|30353849|gb|AAH51743.1|/0/1
55656	3583	2.74827	12.3997	2.17371	Up	1.83507e-48	6.16835e-47	INTS8	integrator complex subunit 8	K13145	GO:0016591//DNA-directed RNA polymerase II, holoenzyme	GO:0005488//binding	GO:0016073//snRNA metabolic process	gi|70608109|ref|NP_060334.2|/0/1
10247	1011	4.49535	12.3594	1.45911	Up	4.48436e-09	2.05033e-08	HRSP12	heat-responsive protein 12	K02908	GO:0031981//nuclear lumen	GO:0004518//nuclease activity	GO:0006415//translational termination	gi|297262188|ref|XP_001096854.2|/1.48548e-69/1
8239	12401	3.73467	12.3433	1.72467	Up	9.71502e-120	1.26511e-117	USP9X	ubiquitin specific peptidase 9, X-linked	K11840	GO:0044424//intracellular part	GO:0004175//endopeptidase activity;GO:0016790//thiolester hydrolase activity;GO:0046332//SMAD binding	GO:0000087//M phase of mitotic cell cycle;GO:0007178//transmembrane receptor protein serine/threonine kinase signaling pathway;GO:0007276//gamete generation;GO:0019941//modification-dependent protein catabolic process;GO:0070646//protein modification by small protein removal	gi|145309311|ref|NP_001034680.2|/0/1
54908	2683	2.82321	12.3331	2.12713	Up	1.45749e-35	2.98981e-34	SPDL1	spindle apparatus coiled-coil protein 1	K10352;K11499	GO:0000777//condensed chromosome kinetochore;GO:0005819//spindle;GO:0043231//intracellular membrane-bounded organelle;GO:0044444//cytoplasmic part	GO:0005488//binding	GO:0000070//mitotic sister chromatid segregation;GO:0034502//protein localization to chromosome;GO:0040001//establishment of mitotic spindle localization	gi|157388975|ref|NP_060255.3|/0/1
9650	2740	6.08185	12.3299	1.01958	Up	3.28462e-13	2.02396e-12	MTFR1	mitochondrial fission regulator 1	K13087	GO:0016020//membrane;GO:0043231//intracellular membrane-bounded organelle	-	-	gi|224994164|ref|NP_001139311.1|/3.33218e-178/1
153339	4608	5.98816	12.303	1.03882	Up	9.3463e-22	9.95806e-21	TMEM167A	transmembrane protein 167A	-	GO:0012505//endomembrane system;GO:0031224//intrinsic to membrane;GO:0043231//intracellular membrane-bounded organelle	-	-	gi|119616302|gb|EAW95896.1|/5.35977e-43/1
1070	997	4.34141	12.3009	1.50253	Up	2.87206e-09	1.33327e-08	CETN3	centrin, EF-hand protein, 3	K10840	GO:0005813//centrosome;GO:0031513//nonmotile primary cilium	GO:0032403//protein complex binding;GO:0046872//metal ion binding	GO:0000087//M phase of mitotic cell cycle	gi|46397403|ref|NP_004356.2|/2.37718e-88/1
644538	1552	5.43837	12.3004	1.17746	Up	7.87534e-10	3.80353e-09	SMIM10	small integral membrane protein 10	-	-	-	-	gi|410057001|ref|XP_003317757.2|/3.97606e-44/1
79752	2212	2.10353	12.2916	2.54679	Up	2.62186e-36	5.54661e-35	ZFAND1	zinc finger, AN1-type domain 1	K07059	-	GO:0046914//transition metal ion binding	-	gi|282847410|ref|NP_001164268.1|/6.1235e-118/1
23085	9471	5.83836	12.2893	1.07377	Up	3.10542e-45	9.17534e-44	ERC1	ELKS/RAB6-interacting/CAST family member 1	K16072	GO:0012505//endomembrane system;GO:0016020//membrane;GO:0043231//intracellular membrane-bounded organelle;GO:0043234//protein complex;GO:0044424//intracellular part	GO:0005083//small GTPase regulator activity;GO:0005515//protein binding;GO:0030275//LRR domain binding	GO:0006468//protein phosphorylation;GO:0016197//endosomal transport;GO:0032501//multicellular organismal process;GO:0045767;GO:0051091//positive regulation of sequence-specific DNA binding transcription factor activity	gi|38045898|ref|NP_829884.1|/0/1
8658	9599	4.13719	12.2822	1.56984	Up	3.67422e-81	2.85809e-79	TNKS	tankyrase, TRF1-interacting ankyrin-related ADP-ribose polymerase	K10799	GO:0000781//chromosome, telomeric region;GO:0005635//nuclear envelope;GO:0005813//centrosome;GO:0042598	GO:0016763//transferase activity, transferring pentosyl groups;GO:0046914//transition metal ion binding	GO:0000278//mitotic cell cycle;GO:0006275//regulation of DNA replication;GO:0006468//protein phosphorylation;GO:0006471//protein ADP-ribosylation;GO:0007004//telomere maintenance via telomerase;GO:0007051//spindle organization;GO:0034502//protein localization to chromosome;GO:0050658//RNA transport;GO:0051100//negative regulation of binding	gi|3929219|gb|AAC79841.1|/0/1
201562	1187	3.64649	12.2814	1.75189	Up	4.55678e-13	2.76808e-12	PTPLB	protein tyrosine phosphatase-like (proline instead of catalytic arginine), member b	K10703	GO:0031090//organelle membrane;GO:0031224//intrinsic to membrane;GO:0043231//intracellular membrane-bounded organelle	GO:0003824//catalytic activity;GO:0005488//binding	GO:0006631//fatty acid metabolic process	gi|197098454|ref|NP_001125489.1|/2.19573e-126/1
6745	9874	5.66582	12.233	1.11042	Up	2.08462e-49	7.35896e-48	SSR1	signal sequence receptor, alpha	K13249	GO:0031090//organelle membrane;GO:0031224//intrinsic to membrane;GO:0043231//intracellular membrane-bounded organelle	GO:0004871//signal transducer activity;GO:0042277//peptide binding	GO:0006612//protein targeting to membrane;GO:0008283//cell proliferation	gi|169404009|ref|NP_003135.2|/4.69728e-124/1
10526	5365	4.25577	12.2276	1.52264	Up	5.3404e-44	1.49975e-42	IPO8	importin 8	-	GO:0043231//intracellular membrane-bounded organelle	GO:0005049//nuclear export signal receptor activity;GO:0017016//Ras GTPase binding;GO:0022892	GO:0015031//protein transport;GO:0023052//signaling	gi|53759103|ref|NP_006381.2|/0/1
100506548	3881	5.10238	12.2227	1.26032	Up	1.33179e-24	1.64647e-23	LOC100506548	uncharacterized LOC100506548	K11447;K00939	-	-	-	gi|397138472|ref|XP_003846754.1|/3.20112e-25/1
9657	2594	5.42299	12.221	1.1722	Up	2.7905e-15	1.9829e-14	IQCB1	IQ motif containing B1	-	GO:0031513//nonmotile primary cilium	GO:0005515//protein binding	GO:0043954//cellular component maintenance;GO:0045596//negative regulation of cell differentiation	gi|40788940|dbj|BAA04968.2|/0/1
1829	5677	4.3078	12.1873	1.50036	Up	2.39504e-45	7.13641e-44	DSG2	desmoglein 2	K07597	GO:0005911//cell-cell junction;GO:0031224//intrinsic to membrane	GO:0046872//metal ion binding	GO:0006915//apoptotic process;GO:0016337//cell-cell adhesion	gi|116534898|ref|NP_001934.2|/0/1
11056	3822	5.35102	12.1692	1.18535	Up	4.53964e-22	4.92331e-21	DDX52	DEAD (Asp-Glu-Ala-Asp) box polypeptide 52	K14779;K1	GO:0031981//nuclear lumen	GO:0003676//nucleic acid binding;GO:0032559;GO:0042623//ATPase activity, coupled	-	gi|38569505|ref|NP_008941.2|/0/1
9166	1655	2.22304	12.164	2.45202	Up	3.57488e-26	4.82321e-25	EBAG9	estrogen receptor binding site associated, antigen, 9	-	GO:0000267//cell fraction;GO:0005924//cell-substrate adherens junction;GO:0012505//endomembrane system;GO:0031224//intrinsic to membrane;GO:0043231//intracellular membrane-bounded organelle	GO:0004871//signal transducer activity;GO:0016504//peptidase activator activity	GO:0012501//programmed cell death;GO:0016049//cell growth	gi|470639166|ref|XP_004324701.1|/2.4701e-105/1
283131	3756	3.80289	12.1058	1.67053	Up	3.06634e-35	6.19612e-34	NEAT1	nuclear paraspeckle assembly transcript 1 (non-protein coding)	-	-	-	-	gi|119594793|gb|EAW74387.1|/4.59126e-37/1
7257	2667	5.39628	12.06	1.1602	Up	2.96762e-15	2.10536e-14	TSNAX	translin-associated factor X	K11447;K01539;K00939	GO:0043231//intracellular membrane-bounded organelle;GO:0044444//cytoplasmic part	GO:0003677//DNA binding;GO:0022892	GO:0006810//transport;GO:0048232//male gamete generation;GO:0048869//cellular developmental process	gi|5174731|ref|NP_005990.1|/1.07202e-162/1
4236	2063	5.97959	12.0577	1.01184	Up	5.39352e-10	2.63384e-09	MFAP1	microfibrillar-associated protein 1	K13110	GO:0043205//fibril	-	-	gi|26328395|dbj|BAC27936.1|/3.40187e-139/1
285636	5250	3.77188	12.0546	1.67624	Up	1.27002e-48	4.30193e-47	C5orf51	chromosome 5 open reading frame 51	K09228	-	-	-	gi|51896031|ref|NP_787117.3|/1.86317e-140/1
84549	3590	4.25001	12.0532	1.50388	Up	4.48074e-29	7.03945e-28	MAK16	MAK16 homolog (S. cerevisiae)	K14831;K16	GO:0031981//nuclear lumen	-	-	gi|14042167|dbj|BAB55134.1|/8.88046e-131/1
26610	1584	5.73838	12.0519	1.07054	Up	1.24871e-08	5.48809e-08	ELP4	elongator acetyltransferase complex subunit 4	K11375	GO:0043231//intracellular membrane-bounded organelle;GO:0043234//protein complex	GO:0003711//transcription elongation regulator activity;GO:0004468//lysine N-acetyltransferase activity;GO:0005488//binding;GO:0019887//protein kinase regulator activity	GO:0006355//regulation of transcription, DNA-dependent	gi|91208435|ref|NP_061913.3|/0/1
23266	5723	4.17863	12.0489	1.5278	Up	2.19514e-46	6.8061e-45	LPHN2	latrophilin 2	K04593	GO:0031224//intrinsic to membrane	GO:0004888//transmembrane signaling receptor activity;GO:0030246//carbohydrate binding	GO:0007186//G-protein coupled receptor signaling pathway	gi|6912464|ref|NP_036434.1|/0/1
84196	4465	4.77431	11.9974	1.32935	Up	8.07302e-30	1.32145e-28	USP48	ubiquitin specific peptidase 48	K11858	GO:0031981//nuclear lumen	GO:0016790//thiolester hydrolase activity;GO:0070011//peptidase activity, acting on L-amino acid peptides	GO:0019941//modification-dependent protein catabolic process	gi|76257392|ref|NP_001027902.1|/0/1
10042	4264	4.97398	11.9931	1.26973	Up	1.09246e-26	1.50868e-25	HMGXB4	HMG box domain containing 4	K11298	GO:0031010	GO:0003676//nucleic acid binding	GO:0007041//lysosomal transport;GO:0016055//Wnt receptor signaling pathway	gi|51173873|ref|NP_001003681.1|/0/1
30011	4766	5.53989	11.9922	1.11417	Up	2.23124e-24	2.71643e-23	SH3KBP1	SH3-domain kinase binding protein 1	K12470	GO:0005624//membrane fraction;GO:0005924//cell-substrate adherens junction;GO:0012506//vesicle membrane;GO:0030054//cell junction;GO:0031981//nuclear lumen;GO:0031982//vesicle;GO:0043232;GO:0044444//cytoplasmic part	GO:0005515//protein binding;GO:0019904//protein domain specific binding	GO:0007154//cell communication;GO:0007173//epidermal growth factor receptor signaling pathway;GO:0012501//programmed cell death;GO:0016192//vesicle-mediated transport	gi|67514036|ref|NP_001019837.1|/0/1
27248	2605	5.27547	11.9917	1.18467	Up	2.60736e-15	1.85652e-14	ERLEC1	endoplasmic reticulum lectin 1	K14008	GO:0044432//endoplasmic reticulum part	GO:0005515//protein binding	GO:0043161//proteasomal ubiquitin-dependent protein catabolic process	gi|20070264|ref|NP_056516.2|/0/1
301	1399	2.08839	11.9916	2.52156	Up	9.84178e-23	1.09644e-21	ANXA1	annexin A1	-	GO:0005856//cytoskeleton;GO:0042995//cell projection;GO:0043231//intracellular membrane-bounded organelle;GO:0044459//plasma membrane part	GO:0004859//phospholipase inhibitor activity;GO:0005515//protein binding;GO:0005543//phospholipid binding;GO:0046872//metal ion binding	GO:0006464//cellular protein modification process;GO:0006906//vesicle fusion;GO:0006952//defense response;GO:0007165//signal transduction;GO:0008283//cell proliferation;GO:0009913//epidermal cell differentiation;GO:0015909//long-chain fatty acid transport;GO:0030217//T cell differentiation;GO:0043066//negative regulation of apoptotic process	gi|119582950|gb|EAW62546.1|/0/1
5577	3678	5.94299	11.985	1.01197	Up	1.3504e-16	1.04536e-15	PRKAR2B	protein kinase, cAMP-dependent, regulatory, type II, beta	K04739	GO:0005626//insoluble fraction;GO:0019866//organelle inner membrane;GO:0043234//protein complex;GO:0044425//membrane part;GO:0044444//cytoplasmic part	GO:0016208//AMP binding;GO:0016772//transferase activity, transferring phosphorus-containing groups;GO:0019887//protein kinase regulator activity;GO:0051018//protein kinase A binding	GO:0007169//transmembrane receptor protein tyrosine kinase signaling pathway;GO:0007599//hemostasis;GO:0007611//learning or memory;GO:0009653//anatomical structure morphogenesis;GO:0010863//positive regulation of phospholipase C activity;GO:0015980//energy derivation by oxidation of organic compounds;GO:0022402//cell cycle process;GO:0030073//insulin secretion;GO:0032147//activation of protein ki…	gi|47132585|ref|NP_002727.2|/0/1
8898	4870	4.33283	11.9737	1.46649	Up	2.9851e-37	6.55157e-36	MTMR2	myotubularin related protein 2	K01112	GO:0031090//organelle membrane;GO:0043231//intracellular membrane-bounded organelle	GO:0004721//phosphoprotein phosphatase activity;GO:0042802//identical protein binding	GO:0006464//cellular protein modification process;GO:0006796//phosphate-containing compound metabolic process;GO:0051259//protein oligomerization	gi|40789038|dbj|BAA83025.2|/0/1
7337	5276	3.9789	11.9733	1.58938	Up	4.44426e-45	1.30217e-43	UBE3A	ubiquitin protein ligase E3A	K10587	GO:0043231//intracellular membrane-bounded organelle;GO:0043234//protein complex;GO:0044444//cytoplasmic part	GO:0003712//transcription cofactor activity;GO:0005488//binding;GO:0019787//small conjugating protein ligase activity	GO:0000209//protein polyubiquitination;GO:0003006//developmental process involved in reproduction;GO:0006357//regulation of transcription from RNA polymerase II promoter;GO:0006897//endocytosis;GO:0007417//central nervous system development;GO:0009967//positive regulation of signal transduction;GO:0019941//modification-dependent protein catabolic process;GO:0022602//ovulation cycle process;GO:003…	gi|19718766|ref|NP_000453.2|/0/1
79710	3847	5.06309	11.9397	1.23768	Up	3.01744e-23	3.44458e-22	MORC4	MORC family CW-type zinc finger 4	-	-	GO:0032559;GO:0046914//transition metal ion binding	-	gi|145553976|ref|NP_078933.3|/0/1
9790	8048	5.32443	11.9321	1.16415	Up	1.24799e-42	3.34958e-41	BMS1	BMS1 homolog, ribosome assembly protein (yeast)	K14569	GO:0031981//nuclear lumen	GO:0017111//nucleoside-triphosphatase activity;GO:0032559;GO:0032561//guanyl ribonucleotide binding	GO:0042254//ribosome biogenesis	gi|40788900|dbj|BAA11504.2|/0/1
54517	3484	4.78309	11.9218	1.31759	Up	3.5074e-23	3.98836e-22	PUS7	pseudouridylate synthase 7 homolog (S. cerevisiae)	K06176	-	GO:0003676//nucleic acid binding;GO:0016866//intramolecular transferase activity	GO:0006399//tRNA metabolic process;GO:0009451//RNA modification	gi|297289082|ref|XP_001089755.2|/0/1
6450	1246	3.99489	11.8855	1.57298	Up	1.43692e-11	7.83048e-11	SH3BGR	SH3 domain binding glutamic acid-rich protein	-	GO:0044444//cytoplasmic part	GO:0019904//protein domain specific binding;GO:0030674//protein binding, bridging	GO:0065003	gi|332262518|ref|XP_003280309.1|/4.65788e-90/1
23300	4866	4.51429	11.8646	1.3941	Up	2.63146e-34	5.11172e-33	ATMIN	ATM interactor	K01530;K11506	GO:0043231//intracellular membrane-bounded organelle	GO:0046914//transition metal ion binding	GO:0033554//cellular response to stress	gi|211826648|gb|AAH02701.2|/0/1
5318	4439	5.21668	11.8591	1.18479	Up	9.39464e-25	1.18054e-23	PKP2	plakophilin 2	K12642	GO:0005911//cell-cell junction;GO:0031224//intrinsic to membrane;GO:0043231//intracellular membrane-bounded organelle	-	GO:0007155//cell adhesion	gi|148664226|ref|NP_004563.2|/0/1
11231	6500	4.56145	11.8546	1.37788	Up	1.86567e-44	5.3072e-43	SEC63	SEC63 homolog (S. cerevisiae)	K09540	GO:0031090//organelle membrane;GO:0031224//intrinsic to membrane;GO:0043231//intracellular membrane-bounded organelle	GO:0004871//signal transducer activity;GO:0005515//protein binding	GO:0006605//protein targeting;GO:0044267//cellular protein metabolic process	gi|6005872|ref|NP_009145.1|/0/1
51100	6469	5.53677	11.822	1.09436	Up	3.36938e-31	5.87054e-30	SH3GLB1	SH3-domain GRB2-like endophilin B1	K11248	GO:0012505//endomembrane system;GO:0031966//mitochondrial membrane	GO:0019904//protein domain specific binding;GO:0030674//protein binding, bridging;GO:0042802//identical protein binding	GO:0023052//signaling;GO:0030035//microspike assembly;GO:0043066//negative regulation of apoptotic process	gi|58257656|dbj|BAD88797.1|/3.09987e-150/1
64324	12998	5.74431	11.8119	1.04004	Up	3.46558e-56	1.50061e-54	NSD1	nuclear receptor binding SET domain protein 1	K15588	GO:0043231//intracellular membrane-bounded organelle;GO:0043232	GO:0003712//transcription cofactor activity;GO:0018024//histone-lysine N-methyltransferase activity;GO:0035258//steroid hormone receptor binding;GO:0042974//retinoic acid receptor binding;GO:0046914//transition metal ion binding	GO:0006357//regulation of transcription from RNA polymerase II promoter;GO:0007369//gastrulation;GO:0034968//histone lysine methylation	gi|27477095|ref|NP_758859.1|/0/1
51569	2618	3.05863	11.7996	1.94778	Up	7.36944e-30	1.21306e-28	UFM1	ubiquitin-fold modifier 1	K12162	GO:0043231//intracellular membrane-bounded organelle	GO:0005488//binding	GO:0032446//protein modification by small protein conjugation	gi|14189978|gb|AAK55530.1|AF305827_1/3.98849e-45/1
54516	3878	3.82277	11.7846	1.62421	Up	4.48542e-34	8.64624e-33	MTRF1L	mitochondrial translational release factor 1-like	K02835	GO:0043231//intracellular membrane-bounded organelle	GO:0003747//translation release factor activity	GO:0006412//translation	gi|166795305|ref|NP_001107656.1|/2.20096e-140/1
11235	1454	5.20954	11.7767	1.17671	Up	5.96186e-09	2.70197e-08	PDCD10	programmed cell death 10	-	GO:0012505//endomembrane system;GO:0016020//membrane;GO:0043231//intracellular membrane-bounded organelle;GO:0044444//cytoplasmic part	GO:0042802//identical protein binding	GO:0006915//apoptotic process;GO:0008283//cell proliferation;GO:0043405//regulation of MAP kinase activity;GO:0048646//anatomical structure formation involved in morphogenesis	gi|20127517|ref|NP_009148.2|/1.40195e-112/1
20	8171	5.50914	11.7242	1.08959	Up	2.13524e-38	4.91973e-37	ABCA2	ATP-binding cassette, sub-family A (ABC1), member 2	K05642	GO:0005764//lysosome;GO:0015630//microtubule cytoskeleton;GO:0031224//intrinsic to membrane;GO:0031410//cytoplasmic vesicle;GO:0043234//protein complex	GO:0015405;GO:0017111//nucleoside-triphosphatase activity;GO:0032559	GO:0006355//regulation of transcription, DNA-dependent;GO:0009207;GO:0009725//response to hormone stimulus;GO:0016125//sterol metabolic process;GO:0032367//intracellular cholesterol transport;GO:0055092//sterol homeostasis	gi|45446740|ref|NP_001597.2|/0/1
5610	4361	3.052	11.6733	1.93538	Up	9.27858e-48	3.04892e-46	EIF2AK2	eukaryotic translation initiation factor 2-alpha kinase 2	K08860	GO:0044444//cytoplasmic part	GO:0004674//protein serine/threonine kinase activity;GO:0008135//translation factor activity, nucleic acid binding;GO:0019888//protein phosphatase regulator activity;GO:0032559	GO:0006412//translation;GO:0006468//protein phosphorylation;GO:0008285//negative regulation of cell proliferation;GO:0019049//evasion or tolerance of host defenses by virus	gi|4506103|ref|NP_002750.1|/0/1
23256	2233	2.8591	11.6579	2.02768	Up	1.04442e-26	1.44689e-25	SCFD1	sec1 family domain containing 1	K12479	GO:0000139//Golgi membrane;GO:0016023//cytoplasmic membrane-bounded vesicle;GO:0043234//protein complex	GO:0019905//syntaxin binding	GO:0006887//exocytosis;GO:0032386//regulation of intracellular transport;GO:0042221//response to chemical stimulus;GO:0048193//Golgi vesicle transport	gi|34327968|dbj|BAA74940.2|/0/1
60561	2990	3.36571	11.6472	1.791	Up	5.08978e-30	8.4334e-29	RINT1	RAD50 interactor 1	-	GO:0031090//organelle membrane;GO:0043231//intracellular membrane-bounded organelle	GO:0005488//binding	GO:0000077//DNA damage checkpoint;GO:0006810//transport	gi|11967435|gb|AAG42101.1|AF317622_1/0/1
2483	1053	5.34368	11.6467	1.12402	Up	2.11774e-06	7.54864e-06	FRG1	FSHD region gene 1	K13122	GO:0005681//spliceosomal complex;GO:0016604//nuclear body	-	GO:0000377;GO:0042254//ribosome biogenesis	gi|4758404|ref|NP_004468.1|/8.57294e-124/1
27125	9580	3.47897	11.6302	1.74114	Up	8.01446e-89	7.22534e-87	AFF4	AF4/FMR2 family, member 4	K15185	GO:0031981//nuclear lumen	GO:0001071//nucleic acid binding transcription factor activity;GO:0005488//binding	GO:0006351//transcription, DNA-dependent	gi|426349937|ref|XP_004042541.1|/0/1
5529	3366	5.20795	11.6179	1.15757	Up	3.67602e-18	3.12648e-17	PPP2R5E	protein phosphatase 2, regulatory subunit B', epsilon isoform	K11584	GO:0008287//protein serine/threonine phosphatase complex;GO:0043227//membrane-bounded organelle;GO:0044424//intracellular part	GO:0005488//binding;GO:0019888//protein phosphatase regulator activity	GO:0019222//regulation of metabolic process;GO:0023052//signaling	gi|60360208|dbj|BAD90335.1|/0/1
221154	1947	2.66772	11.5876	2.11891	Up	1.25803e-24	1.55747e-23	MICU2	mitochondrial calcium uptake 2	K15105	GO:0043231//intracellular membrane-bounded organelle	GO:0046872//metal ion binding	-	gi|22749443|ref|NP_689939.1|/0/1
57599	3705	4.93587	11.5854	1.23093	Up	1.18311e-21	1.25221e-20	WDR48	WD repeat domain 48	K15361	GO:0000323//lytic vacuole	GO:0005488//binding	GO:0051704;GO:0070646//protein modification by small protein removal	gi|20521920|dbj|BAA95973.2|/0/1
55326	5535	3.83181	11.5803	1.59557	Up	5.78944e-46	1.77314e-44	AGPAT5	1-acylglycerol-3-phosphate O-acyltransferase 5	K13513;K13523	GO:0031224//intrinsic to membrane;GO:0043231//intracellular membrane-bounded organelle	GO:0016411//acylglycerol O-acyltransferase activity	GO:0006638//neutral lipid metabolic process;GO:0006644//phospholipid metabolic process	gi|61743952|ref|NP_060831.2|/0/1
22903	4857	4.27759	11.577	1.43639	Up	6.29142e-35	1.25258e-33	BTBD3	BTB (POZ) domain containing 3	K10478	-	-	-	gi|40788996|dbj|BAA76796.2|/0/1
3775	2161	4.75701	11.5645	1.28157	Up	5.33002e-14	3.48463e-13	KCNK1	potassium channel, subfamily K, member 1	K04912	GO:0005887//integral to plasma membrane;GO:0005903//brush border;GO:0043231//intracellular membrane-bounded organelle	GO:0005249//voltage-gated potassium channel activity;GO:0005488//binding	GO:0014070//response to organic cyclic compound;GO:0030001//metal ion transport;GO:0034220//ion transmembrane transport	gi|4504847|ref|NP_002236.1|/5.63121e-159/1
91694	3584	3.35136	11.5246	1.7819	Up	4.54998e-35	9.09996e-34	LONRF1	LON peptidase N-terminal domain and ring finger 1	K15684;K12015;K15697	-	GO:0042623//ATPase activity, coupled;GO:0046914//transition metal ion binding	GO:0019538//protein metabolic process	gi|87080813|ref|NP_689484.3|/0/1
56886	10955	5.53148	11.5223	1.05869	Up	7.85164e-48	2.59458e-46	UGGT1	UDP-glucose glycoprotein glucosyltransferase 1	K11718	GO:0044432//endoplasmic reticulum part	GO:0005515//protein binding;GO:0035251//UDP-glucosyltransferase activity	GO:0006458//'de novo' protein folding;GO:0006487//protein N-linked glycosylation	gi|9910280|ref|NP_064505.1|/0/1
3658	6367	3.51804	11.5208	1.71139	Up	1.03957e-57	4.69809e-56	IREB2	iron-responsive element binding protein 2	K01681	GO:0043231//intracellular membrane-bounded organelle;GO:0044444//cytoplasmic part	GO:0003729//mRNA binding;GO:0043169//cation binding;GO:0051536//iron-sulfur cluster binding	GO:0006412//translation;GO:0006779//porphyrin-containing compound biosynthetic process;GO:0006875//cellular metal ion homeostasis;GO:0007275//multicellular organismal development;GO:0022600//digestive system process;GO:0048872//homeostasis of number of cells	gi|41352693|ref|NP_004127.1|/0/1
5504	3475	4.70206	11.5199	1.29276	Up	8.576e-22	9.15954e-21	PPP1R2	protein phosphatase 1, regulatory (inhibitor) subunit 2	K12489;K14809	-	GO:0004864//protein phosphatase inhibitor activity;GO:0005488//binding	GO:0006073//cellular glucan metabolic process;GO:0007165//signal transduction;GO:0010921//regulation of phosphatase activity	gi|5453946|ref|NP_006232.1|/9.88481e-95/1
51360	4541	4.2893	11.5163	1.42486	Up	3.17096e-32	5.74104e-31	MBTPS2	membrane-bound transcription factor peptidase, site 2	K07765	GO:0012505//endomembrane system;GO:0031224//intrinsic to membrane;GO:0044424//intracellular part	GO:0004175//endopeptidase activity;GO:0043169//cation binding	GO:0016125//sterol metabolic process;GO:0019538//protein metabolic process	gi|7706693|ref|NP_056968.1|/0/1
4430	5113	4.1904	11.4951	1.45587	Up	3.81238e-37	8.31534e-36	MYO1B	myosin IB	K10356	GO:0015629//actin cytoskeleton;GO:0042995//cell projection	GO:0008092//cytoskeletal protein binding;GO:0017111//nucleoside-triphosphatase activity;GO:0032559	GO:0048731	gi|44889481|ref|NP_036355.2|/0/1
7019	5386	3.93781	11.4925	1.54522	Up	1.73475e-42	4.63479e-41	TFAM	transcription factor A, mitochondrial	K11830	GO:0005759//mitochondrial matrix	GO:0001071//nucleic acid binding transcription factor activity;GO:0010843	GO:0006260//DNA replication;GO:0006352//DNA-dependent transcription, initiation;GO:0006355//regulation of transcription, DNA-dependent;GO:0007005//mitochondrion organization	gi|397501069|ref|XP_003821221.1|/6.38009e-155/1
26130	6906	5.43711	11.476	1.07771	Up	1.61761e-31	2.84376e-30	GAPVD1	GTPase activating protein and VPS9 domains 1	K05767;K00939	GO:0043231//intracellular membrane-bounded organelle;GO:0044444//cytoplasmic part	GO:0005515//protein binding;GO:0008047//enzyme activator activity;GO:0030695//GTPase regulator activity	GO:0009966//regulation of signal transduction;GO:0016192//vesicle-mediated transport;GO:0051049//regulation of transport	gi|51093832|ref|NP_056450.2|/0/1
4940	6646	4.08676	11.4723	1.48913	Up	2.90558e-49	1.01349e-47	OAS3	2'-5'-oligoadenylate synthetase 3, 100kDa	K14216	GO:0042598	GO:0003676//nucleic acid binding;GO:0016772//transferase activity, transferring phosphorus-containing groups;GO:0032559	GO:0002376//immune system process;GO:0019221//cytokine-mediated signaling pathway;GO:0034641//cellular nitrogen compound metabolic process	gi|45007007|ref|NP_006178.2|/0/1
134266	4105	4.34947	11.4712	1.3991	Up	1.99146e-28	3.02853e-27	GRPEL2	GrpE-like 2, mitochondrial (E. coli)	K03687	GO:0019866//organelle inner membrane;GO:0044429//mitochondrial part	GO:0030554//adenyl nucleotide binding;GO:0042802//identical protein binding	GO:0044267//cellular protein metabolic process	gi|21732881|emb|CAD38619.1|/1.25741e-128/1
23518	4666	5.40352	11.4558	1.0841	Up	5.6232e-22	6.08344e-21	R3HDM1	R3H domain containing 1	K02360	-	GO:0005488//binding	-	gi|31543535|ref|NP_056176.2|/0/1
4233	6695	4.54173	11.4402	1.3328	Up	4.3987e-42	1.1646e-40	MET	met proto-oncogene (hepatocyte growth factor receptor)	K05099	GO:0005626//insoluble fraction;GO:0016021//integral to membrane;GO:0016323//basolateral plasma membrane	GO:0004714//transmembrane receptor protein tyrosine kinase activity;GO:0032559	GO:0000165//MAPK cascade;GO:0006468//protein phosphorylation;GO:0006935//chemotaxis;GO:0007169//transmembrane receptor protein tyrosine kinase signaling pathway;GO:0007417//central nervous system development;GO:0007610//behavior;GO:0008283//cell proliferation;GO:0014706//striated muscle tissue development;GO:0016477//cell migration;GO:0048513//organ development;GO:0051146//striated muscle cell di…	gi|42741655|ref|NP_000236.2|/0/1
222553	4852	5.66472	11.422	1.01174	Up	1.83653e-20	1.79169e-19	SLC35F1	solute carrier family 35, member F1	K15287	GO:0031224//intrinsic to membrane	-	GO:0051234//establishment of localization	gi|332213127|ref|XP_003255670.1|/0/1
51439	4762	5.22642	11.3949	1.12449	Up	1.504e-23	1.74986e-22	FAM8A1	family with sequence similarity 8, member A1	-	GO:0031224//intrinsic to membrane	-	-	gi|7705268|ref|NP_057339.1|/0/1
7716	4652	5.53609	11.3907	1.04092	Up	1.68453e-20	1.64889e-19	VEZF1	vascular endothelial zinc finger 1	K09228	GO:0031981//nuclear lumen	GO:0003702//RNA polymerase II transcription factor activity;GO:0046872//metal ion binding	GO:0006355//regulation of transcription, DNA-dependent;GO:0006952//defense response;GO:0048856//anatomical structure development	gi|56118214|ref|NP_009077.2|/0/1
1977	4842	5.25181	11.3739	1.11484	Up	1.43716e-23	1.67319e-22	EIF4E	eukaryotic translation initiation factor 4E	K03259	GO:0031332;GO:0034518//RNA cap binding complex;GO:0044444//cytoplasmic part	GO:0008135//translation factor activity, nucleic acid binding;GO:0031369//translation initiation factor binding	GO:0000288//nuclear-transcribed mRNA catabolic process, deadenylation-dependent decay;GO:0006405//RNA export from nucleus;GO:0006412//translation;GO:0007169//transmembrane receptor protein tyrosine kinase signaling pathway;GO:0007346//regulation of mitotic cell cycle;GO:0022402//cell cycle process;GO:0051704	gi|328909337|gb|AEB61336.1|/8.62592e-113/1
79893	2869	5.28035	11.3722	1.10681	Up	1.96433e-14	1.32819e-13	GGNBP2	gametogenetin binding protein 2	-	GO:0031410//cytoplasmic vesicle;GO:0043231//intracellular membrane-bounded organelle	-	GO:0048232//male gamete generation;GO:0048869//cellular developmental process	gi|13376245|ref|NP_079111.1|/0/1
4751	2161	4.75701	11.3503	1.2546	Up	2.29558e-13	1.43057e-12	NEK2	NIMA-related kinase 2	K08857	GO:0000228//nuclear chromosome;GO:0000776//kinetochore;GO:0005815//microtubule organizing center;GO:0005819//spindle	GO:0004672//protein kinase activity;GO:0019902//phosphatase binding;GO:0032559;GO:0043169//cation binding	GO:0000819//sister chromatid segregation;GO:0006468//protein phosphorylation;GO:0007067//mitosis;GO:0051297//centrosome organization	gi|332811861|ref|XP_514178.3|/0/1
23244	7190	2.51335	11.3445	2.17431	Up	1.43563e-87	1.26192e-85	PDS5A	PDS5, regulator of cohesion maintenance, homolog A (S. cerevisiae)	K11267	GO:0043231//intracellular membrane-bounded organelle;GO:0044427//chromosomal part	GO:0005515//protein binding	GO:0000087//M phase of mitotic cell cycle;GO:0006260//DNA replication	gi|155030220|ref|NP_001093870.1|/0/1
6342	2725	4.4078	11.3363	1.36282	Up	1.71149e-18	1.48363e-17	SCP2	sterol carrier protein 2	K08764	GO:0031981//nuclear lumen;GO:0044439	GO:0005496//steroid binding;GO:0016408	GO:0006635//fatty acid beta-oxidation;GO:0006694//steroid biosynthetic process;GO:0006732//coenzyme metabolic process;GO:0006996//organelle organization;GO:0010876//lipid localization;GO:0051234//establishment of localization	gi|62087158|dbj|BAD92026.1|/0/1
2773	4748	5.51531	11.3066	1.03566	Up	1.37258e-20	1.35182e-19	GNAI3	guanine nucleotide binding protein (G protein), alpha inhibiting activity polypeptide 3	K04630	GO:0005626//insoluble fraction;GO:0005815//microtubule organizing center;GO:0030141//secretory granule;GO:0031234//extrinsic to internal side of plasma membrane	GO:0001664//G-protein coupled receptor binding;GO:0017111//nucleoside-triphosphatase activity;GO:0032403//protein complex binding;GO:0032561//guanyl ribonucleotide binding;GO:0060089	GO:0001775//cell activation;GO:0007188//adenylate cyclase-modulating G-protein coupled receptor signaling pathway;GO:0007599//hemostasis;GO:0009207;GO:0016192//vesicle-mediated transport;GO:0031280;GO:0050804//regulation of synaptic transmission;GO:0051046//regulation of secretion	gi|5729850|ref|NP_006487.1|/0/1
57050	2088	5.64887	11.3038	1.00078	Up	2.08352e-09	9.76754e-09	UTP3	UTP3, small subunit (SSU) processome component, homolog (S. cerevisiae)	K14767	GO:0031981//nuclear lumen	-	GO:0007417//central nervous system development;GO:0009987//cellular process	gi|49065514|emb|CAG38575.1|/0/1
60592	2009	3.82423	11.2876	1.5615	Up	8.64788e-17	6.75688e-16	SCOC	short coiled-coil protein	-	GO:0043231//intracellular membrane-bounded organelle	GO:0005488//binding	-	gi|444728737|gb|ELW69181.1|/2.47436e-60/1
79003	2701	4.60722	11.2657	1.28997	Up	7.02274e-17	5.5116e-16	MIS12	MIS12, MIND kinetochore complex component, homolog (S. pombe)	K11543	GO:0000777//condensed chromosome kinetochore;GO:0043231//intracellular membrane-bounded organelle;GO:0044444//cytoplasmic part	GO:0005488//binding	GO:0007067//mitosis;GO:0043623//cellular protein complex assembly	gi|13128994|ref|NP_076944.1|/2.23072e-107/1
6507	4188	4.75419	11.2438	1.24186	Up	6.54186e-24	7.7237e-23	SLC1A3	solute carrier family 1 (glial high affinity glutamate transporter), member 3	K05614	GO:0005578//proteinaceous extracellular matrix;GO:0005626//insoluble fraction;GO:0019866//organelle inner membrane;GO:0030425//dendrite;GO:0031224//intrinsic to membrane;GO:0044297//cell body;GO:0044459//plasma membrane part	GO:0005310//dicarboxylic acid transmembrane transporter activity;GO:0005313//L-glutamate transmembrane transporter activity;GO:0015291//secondary active transmembrane transporter activity;GO:0016597//amino acid binding	GO:0000904//cell morphogenesis involved in differentiation;GO:0001101//response to acid;GO:0001505//regulation of neurotransmitter levels;GO:0006536//glutamate metabolic process;GO:0006839//mitochondrial transport;GO:0006950//response to stress;GO:0007638//mechanosensory behavior;GO:0008652//cellular amino acid biosynthetic process;GO:0009314//response to radiation;GO:0015813//L-glutamate transpo…	gi|262359916|ref|NP_001160168.1|/5.80955e-28/1
388272	1410	3.37675	11.2416	1.73514	Up	6.4552e-14	4.19683e-13	C16orf87	chromosome 16 open reading frame 87	-	-	-	-	gi|47824889|ref|NP_001001436.1|/9.48135e-66/1
10735	6277	1.93077	11.2251	2.53948	Up	3.4678e-91	3.2256e-89	STAG2	stromal antigen 2	K06671	GO:0031981//nuclear lumen;GO:0044427//chromosomal part	GO:0005488//binding	GO:0007059//chromosome segregation;GO:0007067//mitosis;GO:0010948	gi|466083011|ref|XP_004284903.1|/0/1
51808	3641	5.34955	11.2171	1.06821	Up	8.75844e-17	6.83415e-16	PHAX	phosphorylated adaptor for RNA export	K14291	GO:0000267//cell fraction;GO:0016604//nuclear body;GO:0044297//cell body;GO:0044444//cytoplasmic part	GO:0003676//nucleic acid binding	GO:0000398//mRNA splicing, via spliceosome;GO:0006405//RNA export from nucleus	gi|119569235|gb|EAW48850.1|/0/1
57117	1768	5.386	11.1903	1.05496	Up	1.02299e-08	4.53803e-08	INTS12	integrator complex subunit 12	K13149	GO:0016591//DNA-directed RNA polymerase II, holoenzyme	GO:0005488//binding	GO:0016073//snRNA metabolic process	gi|197101285|ref|NP_001125197.1|/9.24034e-161/1
83641	3785	4.94591	11.1877	1.17761	Up	4.8728e-20	4.61551e-19	FAM107B	family with sequence similarity 107, member B	-	-	-	-	gi|40254982|ref|NP_113641.2|/6.26683e-143/1
23071	4862	5.51953	11.1843	1.01886	Up	2.53068e-20	2.44313e-19	ERP44	endoplasmic reticulum protein 44	K09582	GO:0031090//organelle membrane;GO:0044432//endoplasmic reticulum part	GO:0005488//binding;GO:0016862//intramolecular oxidoreductase activity, interconverting keto- and enol-groups	GO:0006950//response to stress;GO:0019725//cellular homeostasis;GO:0044267//cellular protein metabolic process	gi|297270512|ref|XP_002800093.1|/0/1
3832	5101	3.3305	11.182	1.74736	Up	1.49359e-46	4.67211e-45	KIF11	kinesin family member 11	K10398	GO:0005819//spindle;GO:0005875//microtubule associated complex;GO:0044444//cytoplasmic part	GO:0003774//motor activity;GO:0019900//kinase binding;GO:0032559	GO:0007052//mitotic spindle organization;GO:0007067//mitosis;GO:0007599//hemostasis	gi|13699824|ref|NP_004514.2|/0/1
22800	2360	5.41048	11.1286	1.04044	Up	6.72312e-11	3.49992e-10	RRAS2	related RAS viral (r-ras) oncogene homolog 2	K07830	GO:0016020//membrane;GO:0043231//intracellular membrane-bounded organelle	GO:0017111//nucleoside-triphosphatase activity;GO:0032561//guanyl ribonucleotide binding	GO:0007264//small GTPase mediated signal transduction;GO:0009207;GO:0016477//cell migration	gi|426244756|ref|XP_004016183.1|/3.18384e-101/1
3416	5896	2.29413	11.1067	2.27541	Up	1.12446e-74	7.57394e-73	IDE	insulin-degrading enzyme	K01408	GO:0000267//cell fraction;GO:0042579//microbody;GO:0044421//extracellular region part	GO:0004175//endopeptidase activity;GO:0032559;GO:0042802//identical protein binding;GO:0046914//transition metal ion binding;GO:0060089	GO:0003006//developmental process involved in reproduction;GO:0009100//glycoprotein metabolic process;GO:0019538//protein metabolic process;GO:0023052//signaling;GO:0043171//peptide catabolic process;GO:0051704	gi|155969707|ref|NP_004960.2|/0/1
5500	4991	4.553	11.1039	1.28617	Up	2.4457e-29	3.88045e-28	PPP1CB	protein phosphatase 1, catalytic subunit, beta isozyme	K06269	GO:0008287//protein serine/threonine phosphatase complex;GO:0035097//histone methyltransferase complex;GO:0044444//cytoplasmic part	GO:0004722//protein serine/threonine phosphatase activity;GO:0043169//cation binding	GO:0005978//glycogen biosynthetic process;GO:0005980//glycogen catabolic process;GO:0006464//cellular protein modification process;GO:0006641//triglyceride metabolic process;GO:0006796//phosphate-containing compound metabolic process	gi|50513466|pdb|1S70|A/0/1
836	2689	3.38029	11.1008	1.71545	Up	1.57633e-24	1.94333e-23	CASP3	caspase 3, apoptosis-related cysteine peptidase	K02187	GO:0016020//membrane;GO:0031981//nuclear lumen;GO:0044444//cytoplasmic part	GO:0004175//endopeptidase activity;GO:0005488//binding;GO:0016538//cyclin-dependent protein kinase regulator activity	GO:0000079//regulation of cyclin-dependent protein serine/threonine kinase activity;GO:0000737//DNA catabolic process, endonucleolytic;GO:0002260//lymphocyte homeostasis;GO:0006919//activation of cysteine-type endopeptidase activity involved in apoptotic process;GO:0007169//transmembrane receptor protein tyrosine kinase signaling pathway;GO:0008624;GO:0008629;GO:0008637//apoptotic mitochondrial c…	gi|397505966|ref|XP_003823509.1|/5.68245e-166/1
64116	4098	4.54174	11.0955	1.28866	Up	1.99286e-24	2.43973e-23	SLC39A8	solute carrier family 39 (zinc transporter), member 8	K14714	GO:0031224//intrinsic to membrane	GO:0046915//transition metal ion transmembrane transporter activity	GO:0006829//zinc ion transport	gi|403275784|ref|XP_003929608.1|/0/1
50999	6154	3.02438	11.0923	1.87484	Up	7.31558e-61	3.5924e-59	TMED5	transmembrane emp24 protein transport domain containing 5	K14825	GO:0031090//organelle membrane;GO:0031224//intrinsic to membrane;GO:0043231//intracellular membrane-bounded organelle;GO:0044444//cytoplasmic part	-	GO:0051234//establishment of localization	gi|441637283|ref|XP_004090053.1|/9.59025e-120/1
129401	1649	5.31533	11.0857	1.06047	Up	3.24722e-08	1.37292e-07	NUP35	nucleoporin 35kDa	K14313	GO:0005635//nuclear envelope;GO:0005856//cytoskeleton;GO:0016020//membrane;GO:0031981//nuclear lumen	-	GO:0015758//glucose transport;GO:0044238//primary metabolic process;GO:0050658//RNA transport	gi|31982904|ref|NP_612142.2|/0/1
5813	5304	4.38632	11.0812	1.33703	Up	7.79954e-33	1.44333e-31	PURA	purine-rich element binding protein A	-	GO:0000781//chromosome, telomeric region;GO:0043005//neuron projection;GO:0043231//intracellular membrane-bounded organelle;GO:0043234//protein complex;GO:0044297//cell body	GO:0000981//sequence-specific DNA binding RNA polymerase II transcription factor activity;GO:0003690//double-stranded DNA binding;GO:0005515//protein binding;GO:0016564//transcription repressor activity;GO:0030371//translation repressor activity;GO:0043565//sequence-specific DNA binding	GO:0000082//G1/S transition of mitotic cell cycle;GO:0006261//DNA-dependent DNA replication;GO:0006355//regulation of transcription, DNA-dependent;GO:0008283//cell proliferation;GO:0012501//programmed cell death;GO:0048731;GO:0048869//cellular developmental process	gi|471394475|ref|XP_004381210.1|/1.35253e-130/1
80351	6274	3.5357	11.0461	1.64347	Up	1.19409e-51	4.47593e-50	TNKS2	tankyrase, TRF1-interacting ankyrin-related ADP-ribose polymerase 2	K10799	GO:0000781//chromosome, telomeric region;GO:0005813//centrosome;GO:0012505//endomembrane system;GO:0042598;GO:0043231//intracellular membrane-bounded organelle	GO:0016763//transferase activity, transferring pentosyl groups	GO:0006464//cellular protein modification process;GO:0007004//telomere maintenance via telomerase;GO:0034502//protein localization to chromosome	gi|410044308|ref|XP_003312726.2|/0/1
253738	4412	4.97882	11.0401	1.14888	Up	5.4152e-22	5.86202e-21	EBF3	early B-cell factor 3	K09103	GO:0043231//intracellular membrane-bounded organelle	GO:0003676//nucleic acid binding;GO:0043169//cation binding	GO:0006355//regulation of transcription, DNA-dependent;GO:0032501//multicellular organismal process	gi|60360592|dbj|BAD90316.1|/0/1
79074	902	3.83892	11.0311	1.5228	Up	6.73908e-08	2.76225e-07	C2orf49	chromosome 2 open reading frame 49	K15432	GO:0043234//protein complex	-	-	gi|13129094|ref|NP_076998.1|/7.67372e-96/1
6542	7584	3.21033	11.0298	1.78061	Up	3.221e-69	1.88124e-67	SLC7A2	solute carrier family 7 (cationic amino acid transporter, y+ system), member 2	K13864	GO:0005626//insoluble fraction;GO:0016021//integral to membrane;GO:0044424//intracellular part	GO:0015171//amino acid transmembrane transporter activity	GO:0006807//nitrogen compound metabolic process;GO:0006865//amino acid transport;GO:0019752//carboxylic acid metabolic process	gi|258645169|ref|NP_003037.4|/0/1
55117	4841	3.44232	11.0177	1.67837	Up	2.57548e-41	6.63885e-40	SLC6A15	solute carrier family 6 (neutral amino acid transporter), member 15	K05048	GO:0016021//integral to membrane	GO:0005275//amine transmembrane transporter activity;GO:0005326//neurotransmitter transporter activity;GO:0015291//secondary active transmembrane transporter activity	GO:0006807//nitrogen compound metabolic process;GO:0015803//branched-chain amino acid transport;GO:0015804//neutral amino acid transport	gi|51477035|emb|CAH18464.1|/0/1
23279	5383	5.30695	11.0045	1.05214	Up	4.16524e-23	4.72419e-22	NUP160	nucleoporin 160kDa	K14303	GO:0000775//chromosome, centromeric region;GO:0005643//nuclear pore;GO:0044444//cytoplasmic part	GO:0005215//transporter activity;GO:0005488//binding	GO:0006405//RNA export from nucleus;GO:0007067//mitosis;GO:0015758//glucose transport;GO:0044238//primary metabolic process	gi|54859722|ref|NP_056046.1|/0/1
55660	7528	1.73929	10.9889	2.65947	Up	2.2077e-112	2.58742e-110	PRPF40A	PRP40 pre-mRNA processing factor 40 homolog A (S. cerevisiae)	K12821	-	-	-	gi|355750544|gb|EHH54871.1|/0/1
5612	3202	3.51461	10.9845	1.64403	Up	4.92424e-27	6.91439e-26	PRKRIR	protein-kinase, interferon-inducible double stranded RNA dependent inhibitor, repressor of (P58 repressor)	K15340	GO:0043231//intracellular membrane-bounded organelle	GO:0003676//nucleic acid binding;GO:0005515//protein binding;GO:0016772//transferase activity, transferring phosphorus-containing groups;GO:0043169//cation binding	GO:0006796//phosphate-containing compound metabolic process;GO:0008283//cell proliferation;GO:0023052//signaling;GO:0050896//response to stimulus	gi|19923268|ref|NP_004696.2|/0/1
858	3121	4.09123	10.973	1.42335	Up	1.28069e-21	1.35222e-20	CAV2	caveolin 2	K11447;K12958	GO:0005626//insoluble fraction;GO:0009898//internal side of plasma membrane;GO:0012505//endomembrane system;GO:0016021//integral to membrane;GO:0016023//cytoplasmic membrane-bounded vesicle;GO:0032991//macromolecular complex	GO:0000149//SNARE binding;GO:0042802//identical protein binding;GO:0050780//dopamine receptor binding	GO:0001765//membrane raft assembly;GO:0001935//endothelial cell proliferation;GO:0006461//protein complex assembly;GO:0007067//mitosis;GO:0007267//cell-cell signaling;GO:0016192//vesicle-mediated transport;GO:0022406//membrane docking;GO:0045745//positive regulation of G-protein coupled receptor protein signaling pathway;GO:0048747//muscle fiber development	gi|4557413|ref|NP_001224.1|/7.19606e-89/1
51605	2311	5.19743	10.964	1.07691	Up	4.2935e-11	2.26258e-10	TRMT6	tRNA methyltransferase 6 homolog (S. cerevisiae)	K03256	GO:0043231//intracellular membrane-bounded organelle	GO:0008135//translation factor activity, nucleic acid binding	GO:0006399//tRNA metabolic process;GO:0006413//translational initiation	gi|19923475|ref|NP_057023.2|/0/1
286451	6282	5.18483	10.9584	1.07966	Up	1.14224e-27	1.66644e-26	YIPF6	Yip1 domain family, member 6	K14693;K11447	GO:0031224//intrinsic to membrane;GO:0043231//intracellular membrane-bounded organelle	-	-	gi|304766282|ref|NP_001182143.1|/2.71894e-106/1
151987	1495	3.98095	10.912	1.45473	Up	2.20048e-11	1.18048e-10	PPP4R2	protein phosphatase 4, regulatory subunit 2	K15425	GO:0005815//microtubule organizing center;GO:0031981//nuclear lumen	GO:0005488//binding	GO:0006396//RNA processing;GO:0043412//macromolecule modification	gi|110781220|emb|CAB93534.2|/0/1
23350	7464	2.39209	10.8971	2.1876	Up	5.49238e-88	4.90132e-86	U2SURP	U2 snRNP-associated SURP domain containing	K12842	GO:0043231//intracellular membrane-bounded organelle	GO:0003676//nucleic acid binding	GO:0010467//gene expression	gi|2224605|dbj|BAA20790.1|/0/1
3298	2697	3.89185	10.8963	1.48531	Up	6.6202e-20	6.24038e-19	HSF2	heat shock transcription factor 2	K09415	GO:0043231//intracellular membrane-bounded organelle	GO:0001071//nucleic acid binding transcription factor activity;GO:0003677//DNA binding;GO:0003712//transcription cofactor activity;GO:0042802//identical protein binding	GO:0006351//transcription, DNA-dependent;GO:0048232//male gamete generation;GO:0050896//response to stimulus	gi|4758568|ref|NP_004497.1|/0/1
89970	2084	4.46546	10.8814	1.28498	Up	6.9461e-13	4.17051e-12	RSPRY1	ring finger and SPRY domain containing 1	K12169	-	GO:0046914//transition metal ion binding	-	gi|45387949|ref|NP_588609.1|/0/1
4121	5044	4.18336	10.8725	1.37795	Up	4.00404e-32	7.19745e-31	MAN1A1	mannosidase, alpha, class 1A, member 1	K01230	GO:0005626//insoluble fraction;GO:0012505//endomembrane system;GO:0031224//intrinsic to membrane;GO:0043231//intracellular membrane-bounded organelle;GO:0044444//cytoplasmic part	GO:0015924;GO:0046872//metal ion binding	GO:0006487//protein N-linked glycosylation	gi|24497519|ref|NP_005898.2|/0/1
57231	3505	3.3034	10.8601	1.71701	Up	6.97212e-31	1.19697e-29	SNX14	sorting nexin 14	K13304	GO:0031224//intrinsic to membrane	GO:0005543//phospholipid binding;GO:0060089	GO:0006810//transport;GO:0009987//cellular process;GO:0023052//signaling	gi|24797145|ref|NP_722523.1|/0/1
65244	3796	5.21664	10.8505	1.05657	Up	1.21802e-16	9.44958e-16	SPATS2	spermatogenesis associated, serine-rich 2	K11447;K01539;K00939;K00591	GO:0044424//intracellular part	-	-	gi|148746220|ref|NP_075559.2|/0/1
84930	3626	3.22301	10.8487	1.75104	Up	1.04268e-32	1.91941e-31	MASTL	microtubule associated serine/threonine kinase-like	K08282	GO:0005815//microtubule organizing center;GO:0032155;GO:0043231//intracellular membrane-bounded organelle	GO:0004672//protein kinase activity;GO:0019903//protein phosphatase binding;GO:0032559	GO:0000087//M phase of mitotic cell cycle;GO:0006464//cellular protein modification process;GO:0032515//negative regulation of phosphoprotein phosphatase activity;GO:0033554//cellular response to stress	gi|288806590|ref|NP_001165775.1|/0/1
1662	3204	3.51242	10.8332	1.62492	Up	2.79454e-26	3.7849e-25	DDX10	DEAD (Asp-Glu-Ala-Asp) box polypeptide 10	K14776	-	GO:0003676//nucleic acid binding;GO:0004386//helicase activity;GO:0032559;GO:0042623//ATPase activity, coupled	-	gi|13514831|ref|NP_004389.2|/0/1
2060	5220	3.29604	10.8162	1.71439	Up	6.38256e-45	1.85157e-43	EPS15	epidermal growth factor receptor pathway substrate 15	K12472	GO:0005769//early endosome;GO:0012505//endomembrane system;GO:0016020//membrane	GO:0019904//protein domain specific binding;GO:0046872//metal ion binding	GO:0006901//vesicle coating;GO:0007173//epidermal growth factor receptor signaling pathway;GO:0016197//endosomal transport	gi|4503593|ref|NP_001972.1|/0/1
2332	4411	5.27433	10.8065	1.03485	Up	1.96431e-18	1.6986e-17	FMR1	fragile X mental retardation 1	K15516	GO:0000267//cell fraction;GO:0005840//ribosome;GO:0031981//nuclear lumen;GO:0034518//RNA cap binding complex	GO:0003723//RNA binding	GO:0006446//regulation of translational initiation;GO:0050658//RNA transport	gi|332245433|ref|XP_003271866.1|/0/1
79682	2554	4.1945	10.7816	1.362	Up	1.23775e-16	9.59846e-16	MLF1IP	MLF1 interacting protein	K11513	GO:0000776//kinetochore;GO:0005815//microtubule organizing center;GO:0031981//nuclear lumen	-	GO:0007067//mitosis;GO:0043486//histone exchange;GO:0051704	gi|38016935|ref|NP_078905.2|/0/1
163590	8331	5.26046	10.7074	1.02535	Up	1.24079e-32	2.26983e-31	TOR1AIP2	torsin A interacting protein 2	K11447;K00939;K11794	GO:0031090//organelle membrane;GO:0031224//intrinsic to membrane;GO:0043231//intracellular membrane-bounded organelle	GO:0005488//binding	-	gi|21450775|ref|NP_659471.1|/0/1
10621	2177	4.12558	10.6823	1.37255	Up	1.98449e-14	1.34131e-13	POLR3F	polymerase (RNA) III (DNA directed) polypeptide F, 39 kDa	K03025	GO:0044451//nucleoplasm part	GO:0003676//nucleic acid binding;GO:0034062//RNA polymerase activity	GO:0006353//DNA-dependent transcription, termination;GO:0006354//DNA-dependent transcription, elongation;GO:0006355//regulation of transcription, DNA-dependent;GO:0031349//positive regulation of defense response;GO:0032481//positive regulation of type I interferon production;GO:0051707//response to other organism	gi|157821329|ref|NP_001101254.1|/2.37524e-173/1
55246	3653	4.53218	10.6735	1.23575	Up	6.34796e-20	5.99018e-19	CCDC25	coiled-coil domain containing 25	-	-	-	-	gi|149746449|ref|XP_001492931.1|/1.54508e-114/1
9043	8273	3.87163	10.6706	1.46262	Up	2.63404e-55	1.09992e-53	SPAG9	sperm associated antigen 9	K04436	GO:0030141//secretory granule;GO:0031224//intrinsic to membrane	GO:0008092//cytoskeletal protein binding;GO:0019901//protein kinase binding	GO:0000165//MAPK cascade;GO:0016197//endosomal transport;GO:0016477//cell migration;GO:0045597//positive regulation of cell differentiation;GO:0048232//male gamete generation;GO:0051259//protein oligomerization	gi|71891762|dbj|BAA25442.3|/0/1
55760	3070	5.11087	10.6653	1.06129	Up	1.27372e-13	8.08373e-13	DHX32	DEAH (Asp-Glu-Ala-His) box polypeptide 32	K14433	GO:0043231//intracellular membrane-bounded organelle	GO:0017111//nucleoside-triphosphatase activity;GO:0032559	-	gi|25989374|gb|AAL55437.1|/0/1
23333	4879	5.07891	10.6236	1.06469	Up	8.76324e-21	8.73343e-20	DPY19L1	dpy-19-like 1 (C. elegans)	K13145	GO:0031224//intrinsic to membrane	-	-	gi|148839335|ref|NP_056098.1|/0/1
10000	7091	2.70104	10.6218	1.97545	Up	1.00054e-71	6.17173e-70	AKT3	v-akt murine thymoma viral oncogene homolog 3 (protein kinase B, gamma)	K04456	GO:0000267//cell fraction;GO:0016020//membrane;GO:0031981//nuclear lumen;GO:0044444//cytoplasmic part	GO:0004672//protein kinase activity;GO:0019901//protein kinase binding;GO:0032559	GO:0002028//regulation of sodium ion transport;GO:0006468//protein phosphorylation;GO:0023052//signaling;GO:0032868//response to insulin stimulus	gi|4885549|ref|NP_005456.1|/0/1
10600	3052	2.19823	10.6145	2.27162	Up	1.04751e-37	2.33993e-36	USP16	ubiquitin specific peptidase 16	K11844	GO:0043231//intracellular membrane-bounded organelle	GO:0003712//transcription cofactor activity;GO:0004175//endopeptidase activity;GO:0016790//thiolester hydrolase activity;GO:0019783//small conjugating protein-specific protease activity;GO:0032182//small conjugating protein binding;GO:0046914//transition metal ion binding	GO:0000087//M phase of mitotic cell cycle;GO:0006355//regulation of transcription, DNA-dependent;GO:0016570//histone modification;GO:0019941//modification-dependent protein catabolic process;GO:0051260//protein homooligomerization	gi|5454156|ref|NP_006438.1|/0/1
80155	5554	2.63023	10.6032	2.01124	Up	8.92214e-58	4.053e-56	NAA15	N(alpha)-acetyltransferase 15, NatA auxiliary subunit	K00670	GO:0043231//intracellular membrane-bounded organelle;GO:0043234//protein complex	GO:0016407//acetyltransferase activity;GO:0043021//ribonucleoprotein complex binding	GO:0006355//regulation of transcription, DNA-dependent;GO:0006473//protein acetylation;GO:0032501//multicellular organismal process;GO:0048646//anatomical structure formation involved in morphogenesis;GO:0048869//cellular developmental process	gi|17149828|ref|NP_476516.1|/0/1
51562	1661	4.62545	10.5877	1.19472	Up	2.40178e-09	1.12087e-08	MBIP	MAP3K12 binding inhibitory protein 1	K03635;K00962	GO:0000123//histone acetyltransferase complex	GO:0005515//protein binding;GO:0019887//protein kinase regulator activity	GO:0000161//MAPK cascade involved in osmosensory signaling pathway;GO:0016573//histone acetylation	gi|222080055|ref|NP_001138363.1|/0/1
79801	3249	5.02913	10.5763	1.07245	Up	1.9257e-14	1.30257e-13	SHCBP1	SHC SH2-domain binding protein 1	K09131	-	GO:0019904//protein domain specific binding	-	gi|190358504|ref|NP_079021.3|/0/1
91574	1901	4.66764	10.5291	1.17361	Up	3.4105e-10	1.68654e-09	C12orf65	chromosome 12 open reading frame 65	K11447;K01875;K01539;K00939	GO:0043231//intracellular membrane-bounded organelle	GO:0008079//translation termination factor activity	GO:0006412//translation	gi|22748627|ref|NP_689482.1|/1.58846e-69/1
29079	2287	5.20466	10.5226	1.01562	Up	9.13458e-10	4.3936e-09	MED4	mediator complex subunit 4	K15146	GO:0031981//nuclear lumen;GO:0043234//protein complex	GO:0003713//transcription coactivator activity;GO:0004871//signal transducer activity;GO:0008134//transcription factor binding;GO:0016251//general RNA polymerase II transcription factor activity	GO:0006352//DNA-dependent transcription, initiation;GO:0006355//regulation of transcription, DNA-dependent;GO:0030518//intracellular steroid hormone receptor signaling pathway	gi|296189294|ref|XP_002742719.1|/1.27916e-113/1
8027	3882	4.37633	10.5207	1.26544	Up	1.58493e-21	1.6595e-20	STAM	signal transducing adaptor molecule (SH3 domain and ITAM motif) 1	K04705	GO:0005769//early endosome	GO:0030674//protein binding, bridging	GO:0007173//epidermal growth factor receptor signaling pathway;GO:0015031//protein transport;GO:0016192//vesicle-mediated transport	gi|397522323|ref|XP_003831222.1|/0/1
9669	4698	1.91175	10.5158	2.45959	Up	3.6727e-62	1.88239e-60	EIF5B	eukaryotic translation initiation factor 5B	K03243	GO:0044444//cytoplasmic part	GO:0000166//nucleotide binding;GO:0008135//translation factor activity, nucleic acid binding	GO:0006413//translational initiation	gi|40788346|dbj|BAA34461.2|/0/1
7071	3249	4.69607	10.5051	1.16156	Up	4.01242e-16	3.0248e-15	KLF10	Kruppel-like factor 10	K09209	GO:0043231//intracellular membrane-bounded organelle	GO:0001071//nucleic acid binding transcription factor activity;GO:0003676//nucleic acid binding;GO:0046914//transition metal ion binding	GO:0006357//regulation of transcription from RNA polymerase II promoter;GO:0007154//cell communication;GO:0007178//transmembrane receptor protein serine/threonine kinase signaling pathway;GO:0008283//cell proliferation;GO:0012502//induction of programmed cell death;GO:0048731	gi|73760403|ref|NP_001027453.1|/0/1
54793	3417	4.0535	10.4965	1.37266	Up	1.92276e-21	2.00487e-20	KCTD9	potassium channel tetramerisation domain containing 9	K15074	GO:0005887//integral to plasma membrane	GO:0005267//potassium channel activity	GO:0030001//metal ion transport	gi|148704021|gb|EDL35968.1|/0/1
11196	7306	4.5618	10.4835	1.20044	Up	5.55424e-36	1.16104e-34	SEC23IP	SEC23 interacting protein	K13619	GO:0030134//ER to Golgi transport vesicle	GO:0043169//cation binding	GO:0006996//organelle organization;GO:0015031//protein transport	gi|6005824|ref|NP_009121.1|/0/1
221150	2927	3.91876	10.4354	1.41301	Up	2.98578e-19	2.70428e-18	SKA3	spindle and kinetochore associated complex subunit 3	-	GO:0000777//condensed chromosome kinetochore;GO:0005819//spindle	GO:0005488//binding	GO:0000087//M phase of mitotic cell cycle;GO:0031109//microtubule polymerization or depolymerization	gi|260763912|ref|NP_001159489.1|/0/1
5422	5455	3.49127	10.4351	1.57962	Up	1.94517e-40	4.80958e-39	POLA1	polymerase (DNA directed), alpha 1, catalytic subunit	K02320	GO:0012505//endomembrane system;GO:0034399//nuclear periphery;GO:0043234//protein complex;GO:0044427//chromosomal part	GO:0003676//nucleic acid binding;GO:0003899//DNA-directed RNA polymerase activity;GO:0034061;GO:0043169//cation binding	GO:0000082//G1/S transition of mitotic cell cycle;GO:0000723//telomere maintenance;GO:0000726;GO:0006271//DNA strand elongation involved in DNA replication;GO:0007165//signal transduction;GO:0051320//S phase;GO:0051704	gi|106507301|ref|NP_058633.2|/0/1
60560	2657	3.66536	10.4072	1.50555	Up	3.595e-19	3.23937e-18	NAA35	N(alpha)-acetyltransferase 35, NatC auxiliary subunit	-	GO:0016020//membrane;GO:0031981//nuclear lumen	-	GO:0033002	gi|345786001|ref|XP_533507.3|/0/1
800	5241	4.23258	10.3976	1.29664	Up	3.20222e-29	5.06706e-28	CALD1	caldesmon 1	K12327	GO:0005856//cytoskeleton;GO:0005924//cell-substrate adherens junction;GO:0044444//cytoplasmic part	GO:0008092//cytoskeletal protein binding	GO:0003012//muscle system process;GO:0009987//cellular process	gi|261490659|ref|NP_149347.2|/2.50028e-93/1
57698	5361	4.3195	10.3807	1.26496	Up	9.6808e-29	1.50078e-27	KIAA1598	KIAA1598	K09288;K10352;K06267;K10421;K11423	GO:0043005//neuron projection	-	GO:0006935//chemotaxis;GO:0032501//multicellular organismal process;GO:0048667//cell morphogenesis involved in neuron differentiation	gi|51476549|emb|CAH18259.1|/0/1
5530	4676	4.3506	10.3673	1.25276	Up	6.91918e-25	8.76363e-24	PPP3CA	protein phosphatase 3, catalytic subunit, alpha isozyme	K04348	GO:0008287//protein serine/threonine phosphatase complex;GO:0031674//I band;GO:0031981//nuclear lumen;GO:0042598	GO:0004722//protein serine/threonine phosphatase activity;GO:0046872//metal ion binding;GO:0046983//protein dimerization activity	GO:0001678//cellular glucose homeostasis;GO:0006357//regulation of transcription from RNA polymerase II promoter;GO:0006464//cellular protein modification process;GO:0006605//protein targeting;GO:0006796//phosphate-containing compound metabolic process;GO:0014075//response to amine stimulus;GO:0017158//regulation of calcium ion-dependent exocytosis;GO:0022402//cell cycle process;GO:0048747//muscl…	gi|6715568|ref|NP_000935.1|/0/1
27000	2212	2.59272	10.3563	1.99797	Up	2.91922e-23	3.33896e-22	DNAJC2	DnaJ (Hsp40) homolog, subfamily C, member 2	K09522	GO:0005635//nuclear envelope;GO:0044444//cytoplasmic part	GO:0003676//nucleic acid binding;GO:0031072//heat shock protein binding;GO:0032182//small conjugating protein binding	GO:0006259//DNA metabolic process;GO:0006325//chromatin organization;GO:0006355//regulation of transcription, DNA-dependent;GO:0006458//'de novo' protein folding;GO:0051319	gi|1770454|emb|CAA66913.1|/8.11201e-145/1
127933	8535	3.9176	10.343	1.40061	Up	6.48082e-52	2.45545e-50	UHMK1	U2AF homology motif (UHM) kinase 1	K08877	GO:0030425//dendrite;GO:0030529//ribonucleoprotein complex;GO:0043231//intracellular membrane-bounded organelle	GO:0003676//nucleic acid binding;GO:0004672//protein kinase activity;GO:0032559	GO:0006446//regulation of translational initiation;GO:0006468//protein phosphorylation;GO:0022402//cell cycle process;GO:0030030//cell projection organization;GO:0033157//regulation of intracellular protein transport	gi|296179412|ref|NP_001171692.1|/1.11188e-171/1
55788	2308	4.40715	10.3266	1.22845	Up	1.18827e-12	7.01944e-12	LMBRD1	LMBR1 domain containing 1	K14617	GO:0005764//lysosome;GO:0031224//intrinsic to membrane	GO:0019842//vitamin binding	GO:0051234//establishment of localization;GO:0051704	gi|397476416|ref|XP_003809599.1|/0/1
126731	5121	3.06393	10.3249	1.75268	Up	1.87525e-43	5.14305e-42	CCSAP	centriole, cilia and spindle-associated protein	-	-	-	-	gi|426334193|ref|XP_004028644.1|/2.57748e-78/1
25917	3980	4.83952	10.3198	1.09248	Up	1.92502e-17	1.5653e-16	THUMPD3	THUMP domain containing 3	K11447;K00939;K00591	-	GO:0003676//nucleic acid binding;GO:0016741	-	gi|166197706|ref|NP_056268.2|/0/1
60485	3141	5.06425	10.3137	1.02615	Up	7.58066e-13	4.53756e-12	SAV1	salvador homolog 1 (Drosophila)	K05631;K05629	GO:0043231//intracellular membrane-bounded organelle	GO:0005515//protein binding	GO:0035556//intracellular signal transduction	gi|11141889|ref|NP_068590.1|/0/1
143888	4311	4.64365	10.3057	1.15012	Up	3.14184e-20	3.01e-19	KDELC2	KDEL (Lys-Asp-Glu-Leu) containing 2	K13667	GO:0044432//endoplasmic reticulum part	-	-	gi|153218487|ref|NP_714916.3|/0/1
23032	4551	2.66303	10.2961	1.95096	Up	1.49966e-44	4.27988e-43	USP33	ubiquitin specific peptidase 33	K11848	GO:0000153//cytoplasmic ubiquitin ligase complex	GO:0004175//endopeptidase activity;GO:0005102//receptor binding;GO:0016790//thiolester hydrolase activity;GO:0019783//small conjugating protein-specific protease activity;GO:0032182//small conjugating protein binding;GO:0046914//transition metal ion binding	GO:0006935//chemotaxis;GO:0007186//G-protein coupled receptor signaling pathway;GO:0016192//vesicle-mediated transport;GO:0016579//protein deubiquitination;GO:0019941//modification-dependent protein catabolic process;GO:0048870//cell motility	gi|5689531|dbj|BAA83049.1|/0/1
55729	4661	3.06451	10.2766	1.74563	Up	2.6204e-39	6.20009e-38	ATF7IP	activating transcription factor 7 interacting protein	K10955;K14721;K04573;K11294	GO:0043231//intracellular membrane-bounded organelle;GO:0043234//protein complex	GO:0003712//transcription cofactor activity;GO:0005488//binding;GO:0017111//nucleoside-triphosphatase activity	GO:0006305;GO:0051704;GO:0060260//regulation of transcription initiation from RNA polymerase II promoter	gi|38261962|ref|NP_060649.3|/0/1
6787	3745	4.652	10.2568	1.14066	Up	1.7447e-17	1.42197e-16	NEK4	NIMA-related kinase 4	K08857	GO:0031981//nuclear lumen	GO:0004672//protein kinase activity;GO:0032559;GO:0043169//cation binding	GO:0000087//M phase of mitotic cell cycle;GO:0006464//cellular protein modification process	gi|302058308|ref|NP_001180462.1|/0/1
4507	4937	3.48497	10.2411	1.55514	Up	2.52234e-35	5.10861e-34	MTAP	methylthioadenosine phosphorylase	K00772	GO:0000267//cell fraction;GO:0044424//intracellular part	GO:0016758//transferase activity, transferring hexosyl groups;GO:0016763//transferase activity, transferring pentosyl groups	GO:0046495//nicotinamide riboside metabolic process;GO:0048545//response to steroid hormone stimulus	gi|47132622|ref|NP_002442.2|/2.76049e-162/1
4090	7096	2.42465	10.2394	2.07828	Up	6.65842e-74	4.40056e-72	SMAD5	SMAD family member 5	K04676	GO:0031224//intrinsic to membrane;GO:0031981//nuclear lumen;GO:0043234//protein complex;GO:0044444//cytoplasmic part	GO:0001071//nucleic acid binding transcription factor activity;GO:0005072//transforming growth factor beta receptor, cytoplasmic mediator activity;GO:0019899//enzyme binding;GO:0030528//transcription regulator activity	GO:0001649//osteoblast differentiation;GO:0003006//developmental process involved in reproduction;GO:0006357//regulation of transcription from RNA polymerase II promoter;GO:0006464//cellular protein modification process;GO:0006941//striated muscle contraction;GO:0007178//transmembrane receptor protein serine/threonine kinase signaling pathway;GO:0009790//embryo development;GO:0014070//response to…	gi|440909355|gb|ELR59268.1|/0/1
57584	7185	1.97292	10.2091	2.37145	Up	1.18405e-87	1.04601e-85	ARHGAP21	Rho GTPase activating protein 21	K08878;K04450;K07526	-	-	-	gi|203097003|ref|NP_065875.3|/0/1
155370	1734	4.74275	10.2087	1.106	Up	1.82017e-08	7.90285e-08	SBDSP1	Shwachman-Bodian-Diamond syndrome pseudogene 1	K14574	GO:0005819//spindle;GO:0031981//nuclear lumen	GO:0003723//RNA binding;GO:0015631//tubulin binding	GO:0001503//ossification;GO:0001832//blastocyst growth;GO:0006412//translation;GO:0007611//learning or memory;GO:0010467//gene expression;GO:0022402//cell cycle process;GO:0042254//ribosome biogenesis;GO:0044238//primary metabolic process;GO:0044260;GO:0048534;GO:0050900//leukocyte migration	gi|426356455|ref|XP_004045585.1|/2.37847e-56/1
54764	4942	4.44487	10.2073	1.19939	Up	3.1921e-24	3.83838e-23	ZRANB1	zinc finger, RAN-binding domain containing 1	K11862	GO:0005815//microtubule organizing center;GO:0016234//inclusion body;GO:0031981//nuclear lumen	GO:0016790//thiolester hydrolase activity;GO:0046914//transition metal ion binding;GO:0070011//peptidase activity, acting on L-amino acid peptides	GO:0016055//Wnt receptor signaling pathway;GO:0016579//protein deubiquitination	gi|465985343|ref|XP_004265776.1|/0/1
1147	3539	2.38495	10.2	2.09654	Up	5.72634e-38	1.29395e-36	CHUK	conserved helix-loop-helix ubiquitous kinase	K04467	GO:0005887//integral to plasma membrane;GO:0031981//nuclear lumen;GO:0044444//cytoplasmic part	GO:0004674//protein serine/threonine kinase activity;GO:0005515//protein binding;GO:0032559	GO:0002009//morphogenesis of an epithelium;GO:0002224//toll-like receptor signaling pathway;GO:0002573//myeloid leukocyte differentiation;GO:0006468//protein phosphorylation;GO:0007169//transmembrane receptor protein tyrosine kinase signaling pathway;GO:0007249//I-kappaB kinase/NF-kappaB cascade;GO:0007589//body fluid secretion;GO:0042476//odontogenesis;GO:0048017//inositol lipid-mediated signali…	gi|62241001|ref|NP_001269.3|/0/1
7272	3019	1.7563	10.1557	2.53168	Up	1.77719e-40	4.41286e-39	TTK	TTK protein kinase	K08866	GO:0015630//microtubule cytoskeleton	GO:0004672//protein kinase activity;GO:0005515//protein binding;GO:0032559	GO:0000226//microtubule cytoskeleton organization;GO:0001934//positive regulation of protein phosphorylation;GO:0008283//cell proliferation;GO:0045841//negative regulation of mitotic metaphase/anaphase transition	gi|262399361|ref|NP_001160163.1|/0/1
23063	6302	3.46847	10.1525	1.54946	Up	4.97172e-44	1.39845e-42	WAPAL	wings apart-like homolog (Drosophila)	-	GO:0000794//condensed nuclear chromosome;GO:0044427//chromosomal part	GO:0005488//binding	GO:0000087//M phase of mitotic cell cycle;GO:0006260//DNA replication;GO:0007063//regulation of sister chromatid cohesion;GO:0034502//protein localization to chromosome;GO:0035561//regulation of chromatin binding;GO:0042221//response to chemical stimulus;GO:0051704	gi|119600740|gb|EAW80334.1|/0/1
55862	2354	3.90731	10.1248	1.37365	Up	9.0964e-15	6.27855e-14	ECHDC1	enoyl CoA hydratase domain containing 1	K05607	-	-	-	gi|347543749|ref|NP_001092043.2|/1.73883e-109/1
64225	3444	4.27308	10.1118	1.24269	Up	4.19102e-18	3.54733e-17	ATL2	atlastin GTPase 2	-	GO:0031090//organelle membrane;GO:0031224//intrinsic to membrane;GO:0043231//intracellular membrane-bounded organelle	GO:0005515//protein binding;GO:0017111//nucleoside-triphosphatase activity;GO:0032561//guanyl ribonucleotide binding	GO:0006996//organelle organization;GO:0009207;GO:0048193//Golgi vesicle transport;GO:0051259//protein oligomerization	gi|221044174|dbj|BAH13764.1|/0/1
9208	4510	3.23909	10.1076	1.64177	Up	1.6937e-34	3.31203e-33	LRRFIP1	leucine rich repeat (in FLII) interacting protein 1	K10352;K04514;K11447;K01539;K00939;K11499;K00591	GO:0043231//intracellular membrane-bounded organelle;GO:0043232	GO:0003676//nucleic acid binding;GO:0003723//RNA binding;GO:0030528//transcription regulator activity	GO:0006351//transcription, DNA-dependent;GO:0006355//regulation of transcription, DNA-dependent	gi|212276104|ref|NP_001131025.1|/0/1
55216	3757	3.54266	10.1009	1.51158	Up	7.05596e-26	9.36179e-25	C11orf57	chromosome 11 open reading frame 57	-	-	-	-	gi|131889391|ref|NP_060665.3|/8.72657e-98/1
84263	3393	4.01839	10.0933	1.32871	Up	1.2829e-19	1.19393e-18	HSDL2	hydroxysteroid dehydrogenase like 2	K08764;K12405	GO:0042579//microbody	GO:0003824//catalytic activity;GO:0005496//steroid binding	GO:0008152//metabolic process	gi|40254986|ref|NP_115679.2|/0/1
79882	4208	3.70299	10.0906	1.44625	Up	4.93716e-27	6.927e-26	ZC3H14	zinc finger CCCH-type containing 14	K15193	GO:0016604//nuclear body	GO:0003676//nucleic acid binding;GO:0046914//transition metal ion binding	-	gi|67969943|dbj|BAE01319.1|/0/1
51719	3968	3.2452	10.0886	1.63635	Up	2.352e-30	3.9492e-29	CAB39	calcium binding protein 39	K08272	GO:0032991//macromolecular complex;GO:0044444//cytoplasmic part	GO:0004672//protein kinase activity;GO:0019899//enzyme binding;GO:0046872//metal ion binding	GO:0007169//transmembrane receptor protein tyrosine kinase signaling pathway;GO:0019217//regulation of fatty acid metabolic process;GO:0022402//cell cycle process;GO:0051259//protein oligomerization	gi|7706481|ref|NP_057373.1|/0/1
134553	5083	3.04426	10.0835	1.72783	Up	2.27874e-41	5.89121e-40	C5orf24	chromosome 5 open reading frame 24	K11447;K08857;K00939;K00591	-	-	-	gi|332234501|ref|XP_003266445.1|/2.5139e-107/1
6990	2230	2.86294	10.0652	1.81381	Up	3.21138e-20	3.07327e-19	DYNLT3	dynein, light chain, Tctex-type 3	K10420	GO:0000776//kinetochore;GO:0016020//membrane;GO:0030286//dynein complex;GO:0043231//intracellular membrane-bounded organelle	GO:0005515//protein binding;GO:0017111//nucleoside-triphosphatase activity	GO:0000087//M phase of mitotic cell cycle;GO:0051234//establishment of localization	gi|5730087|ref|NP_006511.1|/7.07355e-64/1
10771	4336	3.46889	10.0595	1.53602	Up	3.56602e-30	5.94224e-29	ZMYND11	zinc finger, MYND-type containing 11	K08883;K08881	GO:0031981//nuclear lumen	GO:0003676//nucleic acid binding;GO:0046914//transition metal ion binding	GO:0006357//regulation of transcription from RNA polymerase II promoter;GO:0009987//cellular process;GO:0010467//gene expression;GO:0051704	gi|321117063|ref|NP_001189397.1|/0/1
7155	5360	2.80618	10.0588	1.84178	Up	2.62068e-47	8.46904e-46	TOP2B	topoisomerase (DNA) II beta 180kDa	K03164	GO:0000785//chromatin;GO:0000794//condensed nuclear chromosome;GO:0044444//cytoplasmic part;GO:0070603//SWI/SNF superfamily-type complex	GO:0001071//nucleic acid binding transcription factor activity;GO:0003916//DNA topoisomerase activity;GO:0019901//protein kinase binding;GO:0032559;GO:0042623//ATPase activity, coupled;GO:0046983//protein dimerization activity	GO:0006260//DNA replication;GO:0006351//transcription, DNA-dependent;GO:0007059//chromosome segregation;GO:0007131//reciprocal meiotic recombination;GO:0071780	gi|119584762|gb|EAW64358.1|/0/1
444	5349	3.60092	10.0146	1.47567	Up	1.15842e-34	2.28052e-33	ASPH	aspartate beta-hydroxylase	K00476	GO:0005783//endoplasmic reticulum;GO:0005789//endoplasmic reticulum membrane;GO:0016020//membrane;GO:0031224//intrinsic to membrane;GO:0031227//intrinsic to endoplasmic reticulum membrane;GO:0044425//membrane part	GO:0005198//structural molecule activity;GO:0016491//oxidoreductase activity;GO:0016701//oxidoreductase activity, acting on single donors with incorporation of molecular oxygen;GO:0016706//oxidoreductase activity, acting on paired donors, with incorporation or reduction of molecular oxygen, 2-oxoglutarate as one donor, and incorporation of one atom each of oxygen into both donors;GO:0046872//meta…	GO:0003012//muscle system process;GO:0006464//cellular protein modification process;GO:0006874//cellular calcium ion homeostasis;GO:0007275//multicellular organismal development;GO:0008152//metabolic process;GO:0008283//cell proliferation;GO:0009653//anatomical structure morphogenesis;GO:0009987//cellular process;GO:0018126//protein hydroxylation;GO:0035107//appendage morphogenesis;GO:0048856//an…	gi|9910364|ref|NP_064549.1|/1.26172e-67/1
79954	3515	3.63264	10.0063	1.46182	Up	5.27402e-23	5.94341e-22	NOL10	nucleolar protein 10	K14788	GO:0031981//nuclear lumen	-	-	gi|386869309|ref|NP_001248323.1|/0/1
55591	4653	2.41861	9.97098	2.04356	Up	8.2807e-47	2.61825e-45	VEZT	vezatin, adherens junctions transmembrane protein	-	GO:0002141//stereocilia ankle link;GO:0030141//secretory granule;GO:0031224//intrinsic to membrane;GO:0070161	-	GO:0007155//cell adhesion;GO:0009792//embryo development ending in birth or egg hatching	gi|155030244|ref|NP_060069.3|/0/1
10643	4168	3.42698	9.96536	1.53998	Up	6.49634e-29	1.01156e-27	IGF2BP3	insulin-like growth factor 2 mRNA binding protein 3	K13197	GO:0043231//intracellular membrane-bounded organelle;GO:0044444//cytoplasmic part	GO:0003729//mRNA binding	GO:0001817//regulation of cytokine production;GO:0006412//translation;GO:0032502//developmental process	gi|30795212|ref|NP_006538.2|/0/1
8467	7926	3.71347	9.95535	1.4227	Up	1.15322e-47	3.78238e-46	SMARCA5	SWI/SNF related, matrix associated, actin dependent regulator of chromatin, subfamily a, member 5	K11654	GO:0005657//replication fork;GO:0031010;GO:0031981//nuclear lumen	GO:0003676//nucleic acid binding;GO:0003682//chromatin binding;GO:0005515//protein binding;GO:0017111//nucleoside-triphosphatase activity;GO:0030528//transcription regulator activity;GO:0032559	GO:0006355//regulation of transcription, DNA-dependent;GO:0009207;GO:0043486//histone exchange	gi|325651836|ref|NP_003592.3|/0/1
1781	4414	4.36368	9.93421	1.18686	Up	6.1823e-21	6.22836e-20	DYNC1I2	dynein, cytoplasmic 1, intermediate chain 2	K10415	GO:0005875//microtubule associated complex;GO:0044444//cytoplasmic part	GO:0003774//motor activity;GO:0005515//protein binding	GO:0007017//microtubule-based process;GO:0022402//cell cycle process;GO:0051234//establishment of localization	gi|431894905|gb|ELK04698.1|/0/1
29957	3600	3.69716	9.86648	1.41612	Up	3.31998e-22	3.62067e-21	SLC25A24	solute carrier family 25 (mitochondrial carrier; phosphate carrier), member 24	K14684	GO:0019866//organelle inner membrane;GO:0031224//intrinsic to membrane;GO:0042579//microbody;GO:0043231//intracellular membrane-bounded organelle	GO:0046872//metal ion binding	GO:0006810//transport	gi|47458041|ref|NP_998816.1|/0/1
3845	5436	4.08075	9.85435	1.27193	Up	5.96854e-28	8.83967e-27	KRAS	v-Ki-ras2 Kirsten rat sarcoma viral oncogene homolog	K07827	GO:0005626//insoluble fraction;GO:0043231//intracellular membrane-bounded organelle;GO:0044425//membrane part	GO:0017111//nucleoside-triphosphatase activity;GO:0019904//protein domain specific binding;GO:0032561//guanyl ribonucleotide binding	GO:0000165//MAPK cascade;GO:0002376//immune system process;GO:0006935//chemotaxis;GO:0007010//cytoskeleton organization;GO:0007169//transmembrane receptor protein tyrosine kinase signaling pathway;GO:0007599//hemostasis;GO:0007632//visual behavior;GO:0008283//cell proliferation;GO:0009207;GO:0016601//Rac protein signal transduction;GO:0031960//response to corticosteroid stimulus;GO:0032770//posit…	gi|395744076|ref|XP_003778042.1|/3.98678e-100/1
904	7093	3.44782	9.8522	1.51476	Up	2.05212e-46	6.38518e-45	CCNT1	cyclin T1	K15188	GO:0031981//nuclear lumen	GO:0003723//RNA binding	GO:0006354//DNA-dependent transcription, elongation;GO:0006464//cellular protein modification process;GO:0045935;GO:0051704;GO:0051726//regulation of cell cycle	gi|17978466|ref|NP_001231.2|/0/1
9562	2906	4.84076	9.83394	1.02254	Up	1.91523e-11	1.03377e-10	MINPP1	multiple inositol-polyphosphate phosphatase 1	K03103	GO:0044432//endoplasmic reticulum part	GO:0004437//inositol or phosphatidylinositol phosphatase activity;GO:0034416//bisphosphoglycerate phosphatase activity	GO:0001503//ossification;GO:0006796//phosphate-containing compound metabolic process	gi|296010988|ref|NP_001171589.1|/2.44587e-165/1
5562	5130	2.82653	9.83321	1.79863	Up	5.35876e-43	1.45381e-41	PRKAA1	protein kinase, AMP-activated, alpha 1 catalytic subunit	K07198	GO:0044444//cytoplasmic part	GO:0004690//cyclic nucleotide-dependent protein kinase activity;GO:0032559;GO:0043169//cation binding	GO:0000165//MAPK cascade;GO:0006464//cellular protein modification process;GO:0006950//response to stress;GO:0007169//transmembrane receptor protein tyrosine kinase signaling pathway;GO:0010893//positive regulation of steroid biosynthetic process;GO:0019217//regulation of fatty acid metabolic process;GO:0019318//hexose metabolic process;GO:0022402//cell cycle process;GO:0045767;GO:0046317	gi|94557301|ref|NP_006242.5|/0/1
5257	5603	3.45699	9.80843	1.50451	Up	1.65376e-36	3.53257e-35	PHKB	phosphorylase kinase, beta	K07190	GO:0016020//membrane;GO:0044444//cytoplasmic part	GO:0005515//protein binding;GO:0015926//glucosidase activity	GO:0005977//glycogen metabolic process;GO:0019318//hexose metabolic process	gi|73611906|ref|NP_001027005.1|/0/1
10196	2743	4.10273	9.78563	1.25408	Up	1.76214e-14	1.19516e-13	PRMT3	protein arginine methyltransferase 3	K11436	GO:0030529//ribonucleoprotein complex;GO:0044444//cytoplasmic part	GO:0016274//protein-arginine N-methyltransferase activity;GO:0046914//transition metal ion binding	GO:0018216//peptidyl-arginine methylation	gi|44771198|ref|NP_005779.1|/0/1
3516	6008	2.75567	9.76348	1.82499	Up	1.06206e-50	3.92247e-49	RBPJ	recombination signal binding protein for immunoglobulin kappa J region	K06053	GO:0031981//nuclear lumen;GO:0043234//protein complex	GO:0001071//nucleic acid binding transcription factor activity;GO:0003676//nucleic acid binding;GO:0003677//DNA binding;GO:0003824//catalytic activity;GO:0005515//protein binding	GO:0000904//cell morphogenesis involved in differentiation;GO:0001525//angiogenesis;GO:0001708//cell fate specification;GO:0006259//DNA metabolic process;GO:0006355//regulation of transcription, DNA-dependent;GO:0006952//defense response;GO:0007219//Notch signaling pathway;GO:0007399//nervous system development;GO:0008283//cell proliferation;GO:0009855//determination of bilateral symmetry;GO:0009…	gi|42560229|ref|NP_056958.3|/0/1
9694	1268	2.6455	9.76317	1.88381	Up	2.41638e-12	1.39921e-11	EMC2	ER membrane protein complex subunit 2	-	GO:0043231//intracellular membrane-bounded organelle	-	-	gi|7661910|ref|NP_055488.1|/3.0307e-161/1
22930	4939	3.92175	9.74497	1.31316	Up	1.7617e-26	2.40456e-25	RAB3GAP1	RAB3 GTPase activating protein subunit 1 (catalytic)	-	GO:0000267//cell fraction;GO:0005815//microtubule organizing center;GO:0031981//nuclear lumen	GO:0005099//Ras GTPase activator activity;GO:0046983//protein dimerization activity	GO:0033124//regulation of GTP catabolic process	gi|55743118|ref|NP_036365.1|/0/1
6416	3752	3.37434	9.7443	1.52995	Up	2.06998e-25	2.6896e-24	MAP2K4	mitogen-activated protein kinase kinase 4	K04430	GO:0030424//axon;GO:0030425//dendrite;GO:0043025//neuronal cell body;GO:0043231//intracellular membrane-bounded organelle;GO:0044444//cytoplasmic part	GO:0004708//MAP kinase kinase activity;GO:0019901//protein kinase binding;GO:0032559	GO:0000187//activation of MAPK activity;GO:0002224//toll-like receptor signaling pathway;GO:0006275//regulation of DNA replication;GO:0007166//cell surface receptor signaling pathway;GO:0009612//response to mechanical stimulus;GO:0043065//positive regulation of apoptotic process	gi|426352763|ref|XP_004043878.1|/0/1
63877	2766	3.87301	9.70426	1.32516	Up	1.21084e-15	8.83628e-15	FAM204A	family with sequence similarity 204, member A	K00939	-	-	-	gi|119569801|gb|EAW49416.1|/2.4525e-109/1
51366	10900	2.46202	9.70166	1.97839	Up	3.59556e-100	3.7625e-98	UBR5	ubiquitin protein ligase E3 component n-recognin 5	K10593	GO:0000267//cell fraction;GO:0043231//intracellular membrane-bounded organelle	GO:0003676//nucleic acid binding;GO:0004842//ubiquitin-protein ligase activity;GO:0046914//transition metal ion binding	GO:0000060//protein import into nucleus, translocation;GO:0016567//protein ubiquitination;GO:0019941//modification-dependent protein catabolic process;GO:0030177//positive regulation of Wnt receptor signaling pathway;GO:0030518//intracellular steroid hormone receptor signaling pathway;GO:0033554//cellular response to stress;GO:0035411//catenin import into nucleus	gi|71891755|dbj|BAA74919.3|/0/1
7994	9285	3.9974	9.69447	1.2781	Up	3.60946e-46	1.11128e-44	KAT6A	K(lysine) acetyltransferase 6A	K11305	GO:0000785//chromatin;GO:0070775	GO:0003676//nucleic acid binding;GO:0003712//transcription cofactor activity;GO:0004468//lysine N-acetyltransferase activity;GO:0005515//protein binding;GO:0030528//transcription regulator activity;GO:0046914//transition metal ion binding	GO:0016573//histone acetylation;GO:0019827//stem cell maintenance;GO:0030097//hemopoiesis;GO:0034728//nucleosome organization;GO:0071103//DNA conformation change	gi|150378463|ref|NP_001092882.1|/0/1
65056	4633	2.12542	9.68938	2.18866	Up	2.3208e-49	8.17629e-48	GPBP1	GC-rich promoter binding protein 1	-	GO:0043231//intracellular membrane-bounded organelle	GO:0003676//nucleic acid binding	-	gi|291327500|ref|NP_001120707.2|/0/1
5747	4600	4.30486	9.68343	1.16955	Up	8.70548e-21	8.68079e-20	PTK2	protein tyrosine kinase 2	K2;K05725	GO:0005924//cell-substrate adherens junction;GO:0031252//cell leading edge;GO:0043232;GO:0044291//cell-cell contact zone;GO:0044444//cytoplasmic part;GO:0044451//nucleoplasm part	GO:0004713//protein tyrosine kinase activity;GO:0005102//receptor binding;GO:0019900//kinase binding;GO:0019904//protein domain specific binding;GO:0032559;GO:0060089	GO:0000165//MAPK cascade;GO:0001944//vasculature development;GO:0006468//protein phosphorylation;GO:0006915//apoptotic process;GO:0006935//chemotaxis;GO:0007010//cytoskeleton organization;GO:0007169//transmembrane receptor protein tyrosine kinase signaling pathway;GO:0007409//axonogenesis;GO:0007599//hemostasis;GO:0008284//positive regulation of cell proliferation;GO:0014909//smooth muscle cell m…	gi|313851044|ref|NP_001186578.1|/0/1
154007	4173	2.4375	9.67617	1.98903	Up	1.40085e-39	3.35061e-38	SNRNP48	small nuclear ribonucleoprotein 48kDa (U11/U12)	K13156	GO:0005681//spliceosomal complex;GO:0031981//nuclear lumen	GO:0043169//cation binding	GO:0006396//RNA processing	gi|71143123|ref|NP_689764.3|/2.0859e-155/1
10352	2835	4.35128	9.67212	1.15239	Up	4.28434e-13	2.60889e-12	WARS2	tryptophanyl tRNA synthetase 2, mitochondrial	K01867	GO:0044429//mitochondrial part	GO:0004812//aminoacyl-tRNA ligase activity;GO:0032559	GO:0006418//tRNA aminoacylation for protein translation;GO:0030154//cell differentiation	gi|7710154|ref|NP_056651.1|/0/1
23360	4127	4.24762	9.67188	1.18714	Up	3.34164e-19	3.01726e-18	FNBP4	formin binding protein 4	-	-	-	-	gi|20521728|dbj|BAA76858.2|/0/1
157567	3295	3.67814	9.65614	1.39247	Up	1.38602e-19	1.28378e-18	ANKRD46	ankyrin repeat domain 46	K15502;K12271	GO:0031224//intrinsic to membrane	-	-	gi|393290875|ref|NP_001257308.1|/1.77127e-120/1
988	6432	2.47307	9.64151	1.96295	Up	7.03414e-59	3.28883e-57	CDC5L	cell division cycle 5-like	K12860	GO:0005681//spliceosomal complex;GO:0016604//nuclear body	GO:0003676//nucleic acid binding;GO:0005515//protein binding	GO:0000377;GO:0006351//transcription, DNA-dependent	gi|20521049|dbj|BAA24862.2|/0/1
23155	4825	4.77692	9.63951	1.01288	Up	1.88753e-17	1.53553e-16	CLCC1	chloride channel CLIC-like 1	K15837	GO:0031224//intrinsic to membrane;GO:0042598;GO:0043231//intracellular membrane-bounded organelle	GO:0005253//anion channel activity	-	gi|13194195|ref|NP_055942.1|/0/1
4548	10558	3.88439	9.63238	1.3102	Up	6.5164e-54	2.58597e-52	MTR	5-methyltetrahydrofolate-homocysteine methyltransferase	K00548	GO:0000267//cell fraction;GO:0044444//cytoplasmic part	GO:0008172;GO:0016597//amino acid binding;GO:0019842//vitamin binding;GO:0046914//transition metal ion binding	GO:0000097//sulfur amino acid biosynthetic process;GO:0006730//one-carbon metabolic process;GO:0006760//folic acid-containing compound metabolic process;GO:0008213;GO:0048731	gi|169790923|ref|NP_000245.2|/0/1
26973	3400	1.55949	9.63017	2.62649	Up	6.91444e-45	1.99927e-43	CHORDC1	cysteine and histidine-rich domain (CHORD) containing 1	-	-	GO:0031072//heat shock protein binding;GO:0046914//transition metal ion binding	GO:0006457//protein folding;GO:0006950//response to stress;GO:0046605//regulation of centrosome cycle;GO:0071901//negative regulation of protein serine/threonine kinase activity	gi|221316570|ref|NP_001137545.1|/2.69788e-158/1
55754	4544	4.02452	9.62454	1.2579	Up	9.66434e-23	1.07736e-21	TMEM30A	transmembrane protein 30A	-	GO:0031224//intrinsic to membrane	-	-	gi|114608156|ref|XP_001143732.1|/0/1
7267	9021	1.45143	9.60624	2.7265	Up	7.20982e-121	9.52997e-119	TTC3	tetratricopeptide repeat domain 3	K15712	GO:0043231//intracellular membrane-bounded organelle	GO:0019787//small conjugating protein ligase activity;GO:0046914//transition metal ion binding	GO:0000209//protein polyubiquitination;GO:0000904//cell morphogenesis involved in differentiation;GO:0010033//response to organic substance;GO:0019941//modification-dependent protein catabolic process;GO:0045596//negative regulation of cell differentiation	gi|49640009|ref|NP_003307.3|/0/1
81627	4421	2.96163	9.60444	1.69731	Up	9.80834e-34	1.86815e-32	TRMT1L	tRNA methyltransferase 1 homolog (S. cerevisiae)-like	K00555	GO:0044464//cell part	GO:0003676//nucleic acid binding;GO:0008170//N-methyltransferase activity;GO:0046914//transition metal ion binding	GO:0006399//tRNA metabolic process;GO:0007626//locomotory behavior	gi|163792194|ref|NP_112196.3|/0/1
152559	3739	3.87806	9.59252	1.30657	Up	5.47312e-20	5.17576e-19	PAQR3	progestin and adipoQ receptor family member III	K07297	GO:0012505//endomembrane system;GO:0031224//intrinsic to membrane;GO:0043231//intracellular membrane-bounded organelle	GO:0004871//signal transducer activity	-	gi|94158915|ref|NP_001035292.1|/1.07875e-179/1
5074	1967	3.0807	9.58759	1.63791	Up	4.03046e-15	2.83195e-14	PAWR	PRKC, apoptosis, WT1, regulator	K06270	GO:0015629//actin cytoskeleton;GO:0016020//membrane;GO:0043231//intracellular membrane-bounded organelle	GO:0003712//transcription cofactor activity;GO:0008092//cytoskeletal protein binding;GO:0030275//LRR domain binding	GO:0006357//regulation of transcription from RNA polymerase II promoter;GO:0006915//apoptotic process;GO:0007015//actin filament organization;GO:0012502//induction of programmed cell death;GO:0050670	gi|55769533|ref|NP_002574.2|/1.02016e-135/1
23433	4542	4.31218	9.57783	1.15128	Up	7.19046e-20	6.75619e-19	RHOQ	ras homolog family member Q	K07194	GO:0015629//actin cytoskeleton;GO:0044425//membrane part;GO:0044444//cytoplasmic part	GO:0017111//nucleoside-triphosphatase activity;GO:0019904//protein domain specific binding;GO:0032561//guanyl ribonucleotide binding	GO:0007169//transmembrane receptor protein tyrosine kinase signaling pathway;GO:0009207;GO:0009966//regulation of signal transduction;GO:0010551;GO:0010828//positive regulation of glucose transport;GO:0010829//negative regulation of glucose transport;GO:0030036//actin cytoskeleton organization;GO:0031346//positive regulation of cell projection organization;GO:0032868//response to insulin stimulus…	gi|395731858|ref|XP_002812107.2|/3.34069e-122/1
22931	5090	3.9117	9.56953	1.29065	Up	4.10716e-26	5.5244e-25	RAB18	RAB18, member RAS oncogene family	K07910	GO:0016020//membrane	GO:0005515//protein binding;GO:0017111//nucleoside-triphosphatase activity;GO:0032559;GO:0032561//guanyl ribonucleotide binding	GO:0006351//transcription, DNA-dependent;GO:0009207;GO:0016192//vesicle-mediated transport;GO:0035556//intracellular signal transduction	gi|374081861|ref|NP_001243344.1|/6.05994e-93/1
57456	5157	2.87468	9.53494	1.72982	Up	8.1106e-40	1.96127e-38	KIAA1143	KIAA1143	K11447;K00939;K13962	-	-	-	gi|16877034|gb|AAH16790.1|/7.10152e-60/1
8573	8298	3.79477	9.523	1.3274	Up	4.19224e-43	1.14086e-41	CASK	calcium/calmodulin-dependent serine protein kinase (MAGUK family)	K06103	GO:0005856//cytoskeleton;GO:0016020//membrane;GO:0043231//intracellular membrane-bounded organelle	GO:0004672//protein kinase activity;GO:0005515//protein binding;GO:0016776//phosphotransferase activity, phosphate group as acceptor;GO:0032559	GO:0006464//cellular protein modification process	gi|186972120|ref|NP_003679.2|/0/1
8767	2588	2.67597	9.5223	1.83125	Up	2.52594e-22	2.75985e-21	RIPK2	receptor-interacting serine-threonine kinase 2	K08846	GO:0044444//cytoplasmic part	GO:0004672//protein kinase activity;GO:0019904//protein domain specific binding;GO:0032559;GO:0042802//identical protein binding;GO:0060089	GO:0001819//positive regulation of cytokine production;GO:0001959//regulation of cytokine-mediated signaling pathway;GO:0002224//toll-like receptor signaling pathway;GO:0002824;GO:0007169//transmembrane receptor protein tyrosine kinase signaling pathway;GO:0007249//I-kappaB kinase/NF-kappaB cascade;GO:0016567//protein ubiquitination;GO:0032494//response to peptidoglycan;GO:0032496//response to li…	gi|4506537|ref|NP_003812.1|/0/1
55161	7717	4.08047	9.52032	1.22228	Up	1.55152e-35	3.17529e-34	TMEM33	transmembrane protein 33	K11447;K00939	GO:0031224//intrinsic to membrane;GO:0048770	GO:0005488//binding	-	gi|224589127|ref|NP_060596.2|/9.26366e-136/1
84328	1484	4.44797	9.51157	1.09654	Up	6.0901e-07	2.2765e-06	LZIC	leucine zipper and CTNNBIP1 domain containing	K04493	-	GO:0005515//protein binding	GO:0009314//response to radiation	gi|332807600|ref|XP_003307848.1|/2.24598e-81/1
10283	2093	2.68844	9.50792	1.82236	Up	3.33708e-18	2.8451e-17	CWC27	CWC27 spliceosome-associated protein homolog (S. cerevisiae)	K12737	GO:0005681//spliceosomal complex	GO:0016859//cis-trans isomerase activity	GO:0000377;GO:0044267//cellular protein metabolic process	gi|64276486|ref|NP_005860.2|/0/1
27327	8438	3.92417	9.50211	1.27586	Up	3.3319e-41	8.57611e-40	TNRC6A	trinucleotide repeat containing 6A	K10384;K15044	GO:0030529//ribonucleoprotein complex	GO:0003676//nucleic acid binding	GO:0006412//translation;GO:0031669//cellular response to nutrient levels;GO:0035195//gene silencing by miRNA	gi|21693029|emb|CAD37348.1|/0/1
57646	4642	4.10273	9.49612	1.21075	Up	1.15623e-21	1.22449e-20	USP28	ubiquitin specific peptidase 28	K11849	GO:0031981//nuclear lumen	GO:0005488//binding;GO:0016790//thiolester hydrolase activity;GO:0019783//small conjugating protein-specific protease activity	GO:0006259//DNA metabolic process;GO:0008630//intrinsic apoptotic signaling pathway in response to DNA damage;GO:0009314//response to radiation;GO:0019941//modification-dependent protein catabolic process;GO:0070646//protein modification by small protein removal	gi|16507200|ref|NP_065937.1|/0/1
118987	3853	3.51056	9.48887	1.43453	Up	3.14324e-23	3.58586e-22	PDZD8	PDZ domain containing 8	K10360	-	GO:0043169//cation binding	GO:0007165//signal transduction	gi|29789403|ref|NP_776152.1|/0/1
5814	9074	3.23174	9.47363	1.55161	Up	1.11138e-58	5.15516e-57	PURB	purine-rich element binding protein B	K11447	GO:0043231//intracellular membrane-bounded organelle;GO:0043234//protein complex	GO:0001071//nucleic acid binding transcription factor activity;GO:0003723//RNA binding;GO:0005515//protein binding;GO:0016564//transcription repressor activity;GO:0030371//translation repressor activity;GO:0043565//sequence-specific DNA binding;GO:0043566//structure-specific DNA binding	GO:0002682//regulation of immune system process;GO:0006355//regulation of transcription, DNA-dependent;GO:0006412//translation;GO:0012501//programmed cell death;GO:0048869//cellular developmental process	gi|426356152|ref|XP_004045455.1|/5.84786e-113/1
55768	2599	4.41332	9.43748	1.09654	Up	4.6093e-11	2.42247e-10	NGLY1	N-glycanase 1	K01456	GO:0044424//intracellular part	GO:0016811//hydrolase activity, acting on carbon-nitrogen (but not peptide) bonds, in linear amides;GO:0043169//cation binding	GO:0009057//macromolecule catabolic process	gi|223941808|ref|NP_001138767.1|/0/1
91107	2268	3.72149	9.43746	1.34252	Up	5.3504e-13	3.23898e-12	TRIM47	tripartite motif containing 47	K12023	GO:0043231//intracellular membrane-bounded organelle	GO:0046914//transition metal ion binding	-	gi|54792146|ref|NP_258411.2|/0/1
53371	2358	4.35959	9.42071	1.11164	Up	2.3939e-10	1.19627e-09	NUP54	nucleoporin 54kDa	K14308	GO:0005635//nuclear envelope;GO:0031981//nuclear lumen	GO:0005215//transporter activity	GO:0006886//intracellular protein transport;GO:0015758//glucose transport;GO:0044238//primary metabolic process;GO:0050658//RNA transport	gi|26051237|ref|NP_059122.2|/0/1
51379	2954	4.50568	9.39998	1.06091	Up	9.13458e-12	5.0674e-11	CRLF3	cytokine receptor-like factor 3	K11447;K01875;K00939;K00591	GO:0044424//intracellular part	GO:0030528//transcription regulator activity	GO:0007050//cell cycle arrest;GO:0007090//regulation of S phase of mitotic cell cycle;GO:0010551;GO:0010740//positive regulation of intracellular protein kinase cascade;GO:0016049//cell growth	gi|441641666|ref|XP_003279430.2|/0/1
85313	2548	3.86463	9.39934	1.28223	Up	1.73722e-13	1.09346e-12	PPIL4	peptidylprolyl isomerase (cyclophilin)-like 4	K12735	GO:0043231//intracellular membrane-bounded organelle	GO:0003676//nucleic acid binding;GO:0016859//cis-trans isomerase activity	GO:0044267//cellular protein metabolic process	gi|332825203|ref|XP_527529.3|/0/1
29066	3817	4.4792	9.3965	1.06888	Up	6.17462e-15	4.299e-14	ZC3H7A	zinc finger CCCH-type containing 7A	K05864	GO:0043231//intracellular membrane-bounded organelle	GO:0046914//transition metal ion binding	-	gi|27414497|ref|NP_054872.2|/0/1
196527	6196	4.1216	9.39254	1.18831	Up	2.5688e-27	3.66257e-26	ANO6	anoctamin 6	K09228;K05169;K00719;K01539;K13982	GO:0034702//ion channel complex	GO:0005253//anion channel activity	GO:0006810//transport	gi|355564151|gb|EHH20651.1|/0/1
64318	3475	1.80609	9.38903	2.37811	Up	4.81992e-40	1.17198e-38	NOC3L	nucleolar complex associated 3 homolog (S. cerevisiae)	K14834	GO:0016604//nuclear body	-	GO:0030154//cell differentiation	gi|20806097|ref|NP_071896.8|/0/1
157378	4318	4.36046	9.37803	1.10481	Up	1.66232e-17	1.35735e-16	TMEM65	transmembrane protein 65	K01183	GO:0031224//intrinsic to membrane;GO:0043231//intracellular membrane-bounded organelle	-	-	gi|441648462|ref|XP_003256233.2|/1.61035e-142/1
9646	4324	2.82786	9.36502	1.72757	Up	5.06474e-33	9.40213e-32	CTR9	Ctr9, Paf1/RNA polymerase II complex component, homolog (S. cerevisiae)	K15176	GO:0008023//transcription elongation factor complex;GO:0016604//nuclear body	GO:0019904//protein domain specific binding	GO:0006513//protein monoubiquitination;GO:0016574//histone ubiquitination	gi|40788884|dbj|BAA09925.2|/0/1
25842	2525	3.29986	9.34749	1.50218	Up	1.56359e-16	1.20614e-15	ASF1A	ASF1 anti-silencing function 1 homolog A (S. cerevisiae)	K10753	GO:0043231//intracellular membrane-bounded organelle;GO:0043234//protein complex	GO:0005515//protein binding	GO:0006259//DNA metabolic process;GO:0031936//negative regulation of chromatin silencing;GO:0034728//nucleosome organization	gi|7661592|ref|NP_054753.1|/1.33028e-114/1
1024	1772	3.66398	9.33681	1.34952	Up	1.93896e-10	9.75307e-10	CDK8	cyclin-dependent kinase 8	K02208	GO:0031981//nuclear lumen;GO:0043234//protein complex	GO:0004674//protein serine/threonine kinase activity;GO:0032559	GO:0006351//transcription, DNA-dependent;GO:0006464//cellular protein modification process	gi|351695468|gb|EHA98386.1|/0/1
57532	10897	2.25416	9.33272	2.04971	Up	6.3723e-101	6.70809e-99	NUFIP2	nuclear fragile X mental retardation protein interacting protein 2	K11447;K00939;K00591	GO:0005840//ribosome;GO:0043231//intracellular membrane-bounded organelle	GO:0003676//nucleic acid binding	-	gi|7243023|dbj|BAA92559.1|/0/1
8754	4111	2.34265	9.31552	1.99149	Up	1.10919e-37	2.46518e-36	ADAM9	ADAM metallopeptidase domain 9	K06834	GO:0009897//external side of plasma membrane;GO:0031224//intrinsic to membrane;GO:0044421//extracellular region part;GO:0044424//intracellular part	GO:0004175//endopeptidase activity;GO:0005102//receptor binding;GO:0019901//protein kinase binding;GO:0019904//protein domain specific binding;GO:0046914//transition metal ion binding	GO:0000165//MAPK cascade;GO:0000302//response to reactive oxygen species;GO:0002274;GO:0006509//membrane protein ectodomain proteolysis;GO:0007178//transmembrane receptor protein serine/threonine kinase signaling pathway;GO:0009913//epidermal cell differentiation;GO:0010038//response to metal ion;GO:0016337//cell-cell adhesion;GO:0030335//positive regulation of cell migration;GO:0031331;GO:003158…	gi|4501915|ref|NP_003807.1|/0/1
79646	3404	3.27426	9.31295	1.50807	Up	8.35182e-22	8.92553e-21	PANK3	pantothenate kinase 3	K09680	GO:0031981//nuclear lumen	GO:0016301//kinase activity;GO:0032559	GO:0006796//phosphate-containing compound metabolic process;GO:0009108//coenzyme biosynthetic process	gi|13375789|ref|NP_078870.1|/0/1
2149	3847	4.33176	9.29314	1.10121	Up	1.47639e-15	1.07207e-14	F2R	coagulation factor II (thrombin) receptor	K03914	GO:0016021//integral to membrane;GO:0043231//intracellular membrane-bounded organelle;GO:0044459//plasma membrane part;GO:0045202//synapse	GO:0005515//protein binding;GO:0008528//G-protein coupled peptide receptor activity	GO:0000165//MAPK cascade;GO:0001775//cell activation;GO:0001894//tissue homeostasis;GO:0002237//response to molecule of bacterial origin;GO:0002246//wound healing involved in inflammatory response;GO:0006355//regulation of transcription, DNA-dependent;GO:0006606//protein import into nucleus;GO:0006939//smooth muscle contraction;GO:0007186//G-protein coupled receptor signaling pathway;GO:0007249//…	gi|166362740|ref|NP_001983.2|/0/1
23429	4678	3.00711	9.27465	1.62492	Up	1.88586e-32	3.42847e-31	RYBP	RING1 and YY1 binding protein	K11469	GO:0031981//nuclear lumen	GO:0003676//nucleic acid binding;GO:0003712//transcription cofactor activity	GO:0006357//regulation of transcription from RNA polymerase II promoter;GO:0032501//multicellular organismal process	gi|112363092|ref|NP_036366.3|/1.74181e-65/1
167153	3523	2.85651	9.26111	1.69693	Up	2.77542e-26	3.7619e-25	PAPD4	PAP associated domain containing 4	K14079	GO:0031379//RNA-directed RNA polymerase complex;GO:0043231//intracellular membrane-bounded organelle	GO:0032559;GO:0070566//adenylyltransferase activity	GO:0000956//nuclear-transcribed mRNA catabolic process;GO:0031123//RNA 3'-end processing	gi|167555095|ref|NP_776158.2|/0/1
133418	4309	1.6072	9.23652	2.5228	Up	7.33466e-52	2.77297e-50	EMB	embigin	K06535	GO:0031224//intrinsic to membrane	-	GO:0009987//cellular process	gi|403267628|ref|XP_003925923.1|/8.20046e-163/1
25957	3222	2.58601	9.22856	1.83538	Up	1.07452e-26	1.48507e-25	PNISR	PNN-interacting serine/arginine-rich protein	K13170	-	-	-	gi|18642526|gb|AAL76163.1|AF314184_1/0/1
7013	2960	3.5095	9.22458	1.39422	Up	4.73704e-17	3.76139e-16	TERF1	telomeric repeat binding factor (NIMA-interacting) 1	K11110	GO:0000782//telomere cap complex;GO:0015630//microtubule cytoskeleton;GO:0031981//nuclear lumen	GO:0003690//double-stranded DNA binding;GO:0004857//enzyme inhibitor activity;GO:0015631//tubulin binding;GO:0016505//apoptotic protease activator activity;GO:0042802//identical protein binding;GO:0043565//sequence-specific DNA binding;GO:0046983//protein dimerization activity	GO:0001304;GO:0006915//apoptotic process;GO:0007004//telomere maintenance via telomerase;GO:0012502//induction of programmed cell death;GO:0031112;GO:0032201//telomere maintenance via semi-conservative replication;GO:0045841//negative regulation of mitotic metaphase/anaphase transition;GO:0051259//protein oligomerization;GO:0051348//negative regulation of transferase activity	gi|119607397|gb|EAW86991.1|/0/1
9926	7802	3.17611	9.20899	1.53578	Up	1.28376e-48	4.34009e-47	LPGAT1	lysophosphatidylglycerol acyltransferase 1	K13514	GO:0031090//organelle membrane;GO:0031224//intrinsic to membrane;GO:0043231//intracellular membrane-bounded organelle	GO:0016747//transferase activity, transferring acyl groups other than amino-acyl groups	GO:0006644//phospholipid metabolic process	gi|40788908|dbj|BAA13196.2|/0/1
3454	6099	3.99199	9.20046	1.2046	Up	6.13556e-27	8.58783e-26	IFNAR1	interferon (alpha, beta and omega) receptor 1	K05130	GO:0016021//integral to membrane	GO:0004904//interferon receptor activity	GO:0001819//positive regulation of cytokine production;GO:0001959//regulation of cytokine-mediated signaling pathway;GO:0007243//intracellular protein kinase cascade;GO:0042089//cytokine biosynthetic process;GO:0046649//lymphocyte activation;GO:0051707//response to other organism	gi|46488932|ref|NP_000620.2|/0/1
9330	4366	3.19721	9.11593	1.51158	Up	4.60822e-27	6.47582e-26	GTF3C3	general transcription factor IIIC, polypeptide 3, 102kDa	K15201	GO:0005667//transcription factor complex	GO:0003676//nucleic acid binding;GO:0030528//transcription regulator activity	GO:0006383//transcription from RNA polymerase III promoter	gi|6912398|ref|NP_036218.1|/0/1
2776	2215	3.76169	9.0887	1.27269	Up	1.90076e-11	1.02627e-10	GNAQ	guanine nucleotide binding protein (G protein), q polypeptide	K04634	GO:0005626//insoluble fraction;GO:0031234//extrinsic to internal side of plasma membrane;GO:0032991//macromolecular complex	GO:0005102//receptor binding;GO:0008047//enzyme activator activity;GO:0017111//nucleoside-triphosphatase activity;GO:0032403//protein complex binding;GO:0032561//guanyl ribonucleotide binding;GO:0060089	GO:0001775//cell activation;GO:0006464//cellular protein modification process;GO:0006813//potassium ion transport;GO:0007188//adenylate cyclase-modulating G-protein coupled receptor signaling pathway;GO:0007200//phospholipase C-activating G-protein coupled receptor signaling pathway;GO:0007599//hemostasis;GO:0008284//positive regulation of cell proliferation;GO:0009207;GO:0021879//forebrain neuro…	gi|40254462|ref|NP_002063.2|/0/1
10040	2356	4.45515	9.08496	1.02801	Up	5.4673e-09	2.48488e-08	TOM1L1	target of myb1 (chicken)-like 1	K12404	GO:0000323//lytic vacuole;GO:0031090//organelle membrane;GO:0044431//Golgi apparatus part	GO:0019904//protein domain specific binding;GO:0032182//small conjugating protein binding	GO:0006511//ubiquitin-dependent protein catabolic process;GO:0015031//protein transport	gi|191252812|ref|NP_005477.2|/0/1
55153	3031	2.42766	9.08484	1.90389	Up	5.01672e-26	6.72723e-25	SDAD1	SDA1 domain containing 1	K14856	GO:0031981//nuclear lumen	GO:0005488//binding	GO:0006810//transport;GO:0042254//ribosome biogenesis	gi|153791300|ref|NP_060585.2|/0/1
9202	7011	2.62382	9.07631	1.79043	Up	1.8131e-53	7.06746e-52	ZMYM4	zinc finger, MYM-type 4	-	-	GO:0003676//nucleic acid binding;GO:0046914//transition metal ion binding	GO:0032501//multicellular organismal process	gi|44890068|ref|NP_005086.2|/0/1
23607	5425	2.17416	9.06391	2.05967	Up	5.30178e-50	1.91387e-48	CD2AP	CD2-associated protein	K13738	GO:0005884//actin filament;GO:0016020//membrane;GO:0031252//cell leading edge;GO:0031981//nuclear lumen	GO:0005198//structural molecule activity;GO:0019904//protein domain specific binding	GO:0000087//M phase of mitotic cell cycle;GO:0006929//substrate-dependent cell migration;GO:0023052//signaling;GO:0065003	gi|11321634|ref|NP_036252.1|/0/1
57001	2068	4.50001	9.06339	1.01012	Up	7.53044e-08	3.06802e-07	ACN9	ACN9 homolog (S. cerevisiae)	-	GO:0005740//mitochondrial envelope	-	GO:0006094//gluconeogenesis	gi|9910180|ref|NP_064571.1|/1.17986e-65/1
79649	4589	1.95716	9.05113	2.20934	Up	2.55426e-46	7.90561e-45	MAP7D3	MAP7 domain containing 3	K11447;K01875;K01539;K00939;K11221	GO:0015630//microtubule cytoskeleton	-	-	gi|291084575|ref|NP_001166988.1|/0/1
2744	4850	3.48055	9.04115	1.37719	Up	5.46992e-26	7.3182e-25	GLS	glutaminase	K01425	GO:0044429//mitochondrial part	GO:0016811//hydrolase activity, acting on carbon-nitrogen (but not peptide) bonds, in linear amides	GO:0001505//regulation of neurotransmitter levels;GO:0006541//glutamine metabolic process;GO:0023061;GO:0050896//response to stimulus	gi|40788380|dbj|BAA74861.2|/0/1
54904	5431	4.00481	9.03259	1.17341	Up	7.60706e-23	8.50713e-22	WHSC1L1	Wolf-Hirschhorn syndrome candidate 1-like 1	K11425	GO:0043232	GO:0016279//protein-lysine N-methyltransferase activity;GO:0046914//transition metal ion binding	GO:0016571//histone methylation;GO:0040007//growth;GO:0048869//cellular developmental process	gi|13699813|ref|NP_060248.2|/0/1
9126	4131	1.99078	9.01835	2.17953	Up	4.90822e-41	1.24153e-39	SMC3	structural maintenance of chromosomes 3	K06669	GO:0000795//synaptonemal complex;GO:0005578//proteinaceous extracellular matrix;GO:0005819//spindle;GO:0008278//cohesin complex;GO:0034399//nuclear periphery	GO:0003774//motor activity;GO:0032559;GO:0046983//protein dimerization activity	GO:0006260//DNA replication;GO:0007059//chromosome segregation;GO:0007067//mitosis;GO:0009292//genetic transfer;GO:0010948;GO:0023052//signaling;GO:0033554//cellular response to stress	gi|42627759|tpe|CAD59554.1|/0/1
11011	5455	4.20539	9.01406	1.09994	Up	8.657e-21	8.63735e-20	TLK2	tousled-like kinase 2	K08864	GO:0043231//intracellular membrane-bounded organelle	GO:0004672//protein kinase activity;GO:0032559	GO:0006333//chromatin assembly or disassembly;GO:0006464//cellular protein modification process;GO:0006796//phosphate-containing compound metabolic process;GO:0007165//signal transduction;GO:0033554//cellular response to stress;GO:0048232//male gamete generation	gi|71052158|gb|AAH44925.2|/0/1
100128252	1837	4.1823	9.00644	1.10666	Up	5.23656e-08	2.17581e-07	LOC100128252	uncharacterized LOC100128252	-	-	-	-	gi|14250432|gb|AAH08651.1|/1.55897e-23/1
55055	3289	3.05974	9.00539	1.55738	Up	2.16204e-21	2.24372e-20	ZWILCH	zwilch kinetochore protein	K11579	GO:0000776//kinetochore;GO:0044444//cytoplasmic part	GO:0005488//binding	GO:0000075//cell cycle checkpoint;GO:0007067//mitosis	gi|110578655|ref|NP_060445.3|/0/1
23389	9393	4.00904	8.97945	1.16337	Up	1.30386e-37	2.88689e-36	MED13L	mediator complex subunit 13-like	K15164	GO:0043231//intracellular membrane-bounded organelle;GO:0043234//protein complex	GO:0016251//general RNA polymerase II transcription factor activity	GO:0006355//regulation of transcription, DNA-dependent	gi|332840500|ref|XP_003313999.1|/0/1
55156	3042	2.81018	8.97592	1.6754	Up	7.08324e-22	7.62077e-21	ARMC1	armadillo repeat containing 1	-	GO:0043231//intracellular membrane-bounded organelle	GO:0043169//cation binding	GO:0006812//cation transport	gi|8922479|ref|NP_060590.1|/2.51868e-155/1
5981	4899	1.83331	8.97434	2.29135	Up	4.0803e-51	1.51653e-49	RFC1	replication factor C (activator 1) 1, 145kDa	K10754	GO:0005657//replication fork;GO:0031981//nuclear lumen	GO:0003677//DNA binding;GO:0016462//pyrophosphatase activity;GO:0030234//enzyme regulator activity;GO:0032559	GO:0000723//telomere maintenance;GO:0006261//DNA-dependent DNA replication;GO:0006278//RNA-dependent DNA replication;GO:0006289//nucleotide-excision repair;GO:0051320//S phase	gi|325296984|ref|NP_001191676.1|/0/1
10466	5666	3.28486	8.96426	1.44835	Up	4.36606e-32	7.84018e-31	COG5	component of oligomeric golgi complex 5	-	GO:0012505//endomembrane system;GO:0031981//nuclear lumen;GO:0043234//protein complex;GO:0044444//cytoplasmic part	GO:0005488//binding	GO:0048193//Golgi vesicle transport	gi|296209949|ref|XP_002751759.1|/0/1
79624	2572	3.19748	8.95176	1.48524	Up	6.4292e-16	4.79124e-15	C6orf211	chromosome 6 open reading frame 211	-	-	GO:0005488//binding	-	gi|13375746|ref|NP_078849.1|/0/1
11073	5378	2.57546	8.9495	1.79698	Up	4.73586e-41	1.20139e-39	TOPBP1	topoisomerase (DNA) II binding protein 1	K10728	GO:0000228//nuclear chromosome;GO:0005819//spindle;GO:0016604//nuclear body;GO:0043073//germ cell nucleus	GO:0003676//nucleic acid binding;GO:0005515//protein binding	GO:0006259//DNA metabolic process;GO:0009314//response to radiation;GO:0033554//cellular response to stress	gi|1665785|dbj|BAA13389.1|/0/1
29843	5147	3.99452	8.94654	1.16331	Up	2.88284e-21	2.95857e-20	SENP1	SUMO1/sentrin specific peptidase 1	K08592	GO:0043231//intracellular membrane-bounded organelle	GO:0019783//small conjugating protein-specific protease activity	GO:0006917//induction of apoptosis;GO:0070646//protein modification by small protein removal	gi|390131986|ref|NP_001254524.1|/0/1
8935	3984	3.77538	8.94454	1.24438	Up	1.58654e-18	1.37871e-17	SKAP2	src kinase associated phosphoprotein 2	K00719;K01539;K00939;K12490	GO:0016020//membrane;GO:0044444//cytoplasmic part	GO:0030674//protein binding, bridging	GO:0008283//cell proliferation;GO:0023052//signaling;GO:0034330;GO:0046649//lymphocyte activation;GO:0065003	gi|16753212|ref|NP_003921.2|/0/1
29028	5580	1.55139	8.93654	2.52615	Up	1.18163e-64	6.31401e-63	ATAD2	ATPase family, AAA domain containing 2	K13525	GO:0031981//nuclear lumen	GO:0017111//nucleoside-triphosphatase activity;GO:0032559	-	gi|24497618|ref|NP_054828.2|/0/1
51132	10652	2.84441	8.92826	1.65025	Up	1.24673e-70	7.55778e-69	RLIM	ring finger protein, LIM domain interacting	K13126	GO:0043231//intracellular membrane-bounded organelle;GO:0043234//protein complex	GO:0003712//transcription cofactor activity;GO:0019787//small conjugating protein ligase activity;GO:0046914//transition metal ion binding	GO:0009048//dosage compensation by inactivation of X chromosome;GO:0019941//modification-dependent protein catabolic process;GO:0032446//protein modification by small protein conjugation	gi|34452684|ref|NP_057204.2|/0/1
51230	5899	3.6504	8.924	1.28964	Up	4.64314e-28	6.91749e-27	PHF20	PHD finger protein 20	K11447;K01539;K08857;K00939	GO:0035097//histone methyltransferase complex	GO:0003676//nucleic acid binding;GO:0046914//transition metal ion binding	-	gi|18034775|ref|NP_057520.2|/0/1
55151	3558	3.28461	8.90986	1.43968	Up	1.89498e-20	1.84564e-19	TMEM38B	transmembrane protein 38B	-	GO:0005635//nuclear envelope;GO:0005789//endoplasmic reticulum membrane;GO:0031224//intrinsic to membrane	GO:0005261//cation channel activity	GO:0030001//metal ion transport;GO:0034220//ion transmembrane transport	gi|8922461|ref|NP_060582.1|/1.39001e-160/1
79627	1755	2.7746	8.89986	1.6815	Up	3.34824e-13	2.06028e-12	OGFRL1	opioid growth factor receptor-like 1	-	GO:0044464//cell part	-	-	gi|55770902|ref|NP_078852.3|/0/1
29766	4682	4.04457	8.89606	1.13718	Up	9.56058e-19	8.41637e-18	TMOD3	tropomodulin 3 (ubiquitous)	K10370	GO:0005856//cytoskeleton	GO:0008092//cytoskeletal protein binding	-	gi|7657649|ref|NP_055362.1|/0/1
11103	3357	1.54723	8.8919	2.5228	Up	2.6906e-39	6.34909e-38	KRR1	KRR1, small subunit (SSU) processome component, homolog (yeast)	K06961	GO:0031981//nuclear lumen;GO:0032991//macromolecular complex	GO:0003676//nucleic acid binding	GO:0042254//ribosome biogenesis	gi|426373503|ref|XP_004053641.1|/1.17085e-177/1
253832	5356	2.14156	8.87826	2.05161	Up	3.58392e-48	1.19103e-46	ZDHHC20	zinc finger, DHHC-type containing 20	K11447;K00939	GO:0031224//intrinsic to membrane	GO:0016747//transferase activity, transferring acyl groups other than amino-acyl groups;GO:0046914//transition metal ion binding	-	gi|119628715|gb|EAX08310.1|/0/1
10940	4761	4.2502	8.86995	1.0614	Up	3.86686e-17	3.09138e-16	POP1	processing of precursor 1, ribonuclease P/MRP subunit (S. cerevisiae)	K01164	GO:0005732//small nucleolar ribonucleoprotein complex;GO:0030681;GO:0031981//nuclear lumen	GO:0004549//tRNA-specific ribonuclease activity;GO:0005515//protein binding	GO:0008033//tRNA processing	gi|225007648|ref|NP_055844.2|/0/1
84295	4772	2.65308	8.8495	1.73793	Up	1.20877e-34	2.37697e-33	PHF6	PHD finger protein 6	K11421;K09186	GO:0031981//nuclear lumen	GO:0046914//transition metal ion binding	GO:0006351//transcription, DNA-dependent	gi|63478060|ref|NP_115711.2|/2.0887e-159/1
26286	2851	3.60572	8.84679	1.29487	Up	2.54732e-14	1.70793e-13	ARFGAP3	ADP-ribosylation factor GTPase activating protein 3	K12493	GO:0012505//endomembrane system;GO:0043231//intracellular membrane-bounded organelle;GO:0044444//cytoplasmic part	GO:0005083//small GTPase regulator activity;GO:0008047//enzyme activator activity;GO:0022892;GO:0046872//metal ion binding;GO:0046914//transition metal ion binding	GO:0009987//cellular process;GO:0015031//protein transport;GO:0032012//regulation of ARF protein signal transduction	gi|214829714|ref|NP_001135765.1|/0/1
25962	6456	1.77667	8.83507	2.31406	Up	1.35988e-66	7.54152e-65	KIAA1429	KIAA1429	K03350	GO:0043231//intracellular membrane-bounded organelle	-	GO:0006396//RNA processing	gi|33946282|ref|NP_056311.2|/0/1
3161	3144	0.963698	8.83192	3.19607	Up	1.3484e-46	4.22546e-45	HMMR	hyaluronan-mediated motility receptor (RHAMM)	K06267	GO:0044424//intracellular part	GO:0005539//glycosaminoglycan binding	-	gi|397479279|ref|XP_003810952.1|/0/1
147947	3752	3.97999	8.78837	1.14283	Up	2.90058e-15	2.05946e-14	ZNF542	zinc finger protein 542	K09228	GO:0005622//intracellular	GO:0046872//metal ion binding	-	gi|343959402|dbj|BAK63558.1|/0/1
1875	1743	3.60078	8.76199	1.28295	Up	4.0945e-09	1.87892e-08	E2F5	E2F transcription factor 5, p130-binding	K04682	GO:0005737//cytoplasm;GO:0012505//endomembrane system;GO:0031981//nuclear lumen;GO:0043234//protein complex	GO:0001071//nucleic acid binding transcription factor activity;GO:0003676//nucleic acid binding;GO:0003677//DNA binding;GO:0005515//protein binding;GO:0015075//ion transmembrane transporter activity	GO:0006351//transcription, DNA-dependent;GO:0009653//anatomical structure morphogenesis;GO:0051318//G1 phase	gi|441647243|ref|XP_003269554.2|/5.39883e-129/1
55717	4746	3.62522	8.75171	1.2715	Up	5.11232e-22	5.53756e-21	WDR11	WD repeat domain 11	-	GO:0031224//intrinsic to membrane	-	-	gi|20521896|dbj|BAA92589.2|/0/1
9412	2955	3.77177	8.7312	1.21094	Up	2.6398e-13	1.63811e-12	MED21	mediator complex subunit 21	K15152	GO:0043231//intracellular membrane-bounded organelle;GO:0043234//protein complex	GO:0003712//transcription cofactor activity;GO:0005488//binding;GO:0030528//transcription regulator activity;GO:0034062//RNA polymerase activity	GO:0001701//in utero embryonic development;GO:0006357//regulation of transcription from RNA polymerase II promoter	gi|308912530|ref|NP_001184240.1|/9.10919e-45/1
81034	3242	3.50463	8.70769	1.31303	Up	3.63588e-16	2.74919e-15	SLC25A32	solute carrier family 25 (mitochondrial folate carrier), member 32	K15115	GO:0019866//organelle inner membrane;GO:0031224//intrinsic to membrane;GO:0043231//intracellular membrane-bounded organelle	GO:0051183//vitamin transporter activity	GO:0006575//cellular modified amino acid metabolic process;GO:0006766//vitamin metabolic process;GO:0006865//amino acid transport;GO:0046907//intracellular transport	gi|114621213|ref|XP_001156320.1|/6.01404e-152/1
80204	4070	3.98807	8.69868	1.12511	Up	6.52516e-16	4.86069e-15	FBXO11	F-box protein 11	K10297	GO:0031981//nuclear lumen;GO:0043234//protein complex	GO:0008276//protein methyltransferase activity;GO:0019787//small conjugating protein ligase activity;GO:0046914//transition metal ion binding	GO:0018216//peptidyl-arginine methylation;GO:0019941//modification-dependent protein catabolic process;GO:0032446//protein modification by small protein conjugation;GO:0050954//sensory perception of mechanical stimulus	gi|402890848|ref|XP_003908685.1|/0/1
6867	7802	3.55058	8.68997	1.29129	Up	9.82054e-36	2.02873e-34	TACC1	transforming, acidic coiled-coil containing protein 1	K14281	GO:0015630//microtubule cytoskeleton;GO:0043231//intracellular membrane-bounded organelle	GO:0005515//protein binding	GO:0007010//cytoskeleton organization;GO:0007017//microtubule-based process;GO:0021543//pallium development;GO:0021846//cell proliferation in forebrain	gi|170763519|ref|NP_001116296.1|/0/1
94104	4028	2.36406	8.67449	1.87551	Up	5.6055e-32	1.00351e-30	PAXBP1	PAX3 and PAX7 binding protein 1	K13211	GO:0043231//intracellular membrane-bounded organelle;GO:0044444//cytoplasmic part	GO:0001071//nucleic acid binding transcription factor activity;GO:0003676//nucleic acid binding	GO:0006351//transcription, DNA-dependent	gi|426392845|ref|XP_004062749.1|/0/1
55037	6752	3.17321	8.67051	1.45017	Up	8.47466e-37	1.82579e-35	PTCD3	pentatricopeptide repeat domain 3	K11447;K00939	GO:0043231//intracellular membrane-bounded organelle	GO:0005488//binding	-	gi|38683855|ref|NP_060422.4|/0/1
26225	3169	3.03902	8.65272	1.50955	Up	4.31174e-19	3.87132e-18	ARL5A	ADP-ribosylation factor-like 5A	K07949	GO:0044464//cell part	GO:0032561//guanyl ribonucleotide binding	GO:0035556//intracellular signal transduction	gi|71042331|pdb|1ZJ6|A/7.80734e-99/1
10133	3597	3.64008	8.65243	1.24914	Up	1.84461e-16	1.41484e-15	OPTN	optineurin	K07210	GO:0031410//cytoplasmic vesicle;GO:0044431//Golgi apparatus part	GO:0005515//protein binding	GO:0000301//retrograde transport, vesicle recycling within Golgi;GO:0006886//intracellular protein transport;GO:0007030//Golgi organization;GO:0023052//signaling	gi|20149572|ref|NP_068815.2|/0/1
221035	5205	3.43027	8.6468	1.33384	Up	1.96208e-25	2.55317e-24	REEP3	receptor accessory protein 3	K11447;K00939;K15601	GO:0031224//intrinsic to membrane	-	-	gi|47679089|ref|NP_001001330.1|/6.80919e-127/1
149371	5099	3.43792	8.64503	1.33034	Up	7.54622e-25	9.53721e-24	EXOC8	exocyst complex component 8	K14993;K11447;K00939	GO:0030427//site of polarized growth;GO:0043231//intracellular membrane-bounded organelle;GO:0043234//protein complex	GO:0005488//binding	GO:0016192//vesicle-mediated transport	gi|44921615|ref|NP_787072.2|/0/1
64208	1848	3.74752	8.6398	1.20506	Up	1.03875e-08	4.60446e-08	POPDC3	popeye domain containing 3	-	GO:0031224//intrinsic to membrane	-	-	gi|21359947|ref|NP_071756.2|/1.95728e-149/1
8050	2991	3.14752	8.62611	1.45449	Up	3.6639e-17	2.93312e-16	PDHX	pyruvate dehydrogenase complex, component X	K13997	GO:0044429//mitochondrial part	GO:0016747//transferase activity, transferring acyl groups other than amino-acyl groups	GO:0006086//acetyl-CoA biosynthetic process from pyruvate	gi|260898739|ref|NP_001159630.1|/2.92039e-153/1
165324	1909	4.08124	8.60615	1.07636	Up	1.13905e-07	4.56867e-07	UBXN2A	UBX domain protein 2A	K14012	-	-	-	gi|33457320|ref|NP_859064.2|/5.40418e-126/1
9360	2717	2.38961	8.60178	1.84786	Up	1.70526e-21	1.78337e-20	PPIG	peptidylprolyl isomerase G (cyclophilin G)	K09566	GO:0031981//nuclear lumen	GO:0008144//drug binding	GO:0006396//RNA processing	gi|84202555|gb|AAI11694.1|/4.77818e-150/1
89890	5228	3.70496	8.58663	1.21264	Up	4.39952e-22	4.77724e-21	KBTBD6	kelch repeat and BTB (POZ) domain containing 6	K10474	-	GO:0005488//binding	-	gi|397470743|ref|XP_003806974.1|/0/1
54443	4786	1.74094	8.58187	2.30143	Up	4.13248e-48	1.37074e-46	ANLN	anillin, actin binding protein	K08836	GO:0015629//actin cytoskeleton;GO:0043231//intracellular membrane-bounded organelle;GO:0044444//cytoplasmic part	GO:0008092//cytoskeletal protein binding	GO:0000087//M phase of mitotic cell cycle;GO:0007346//regulation of mitotic cell cycle;GO:0031106//septin ring organization	gi|31657094|ref|NP_061155.2|/0/1
81542	4119	3.23131	8.56711	1.40669	Up	7.27994e-22	7.82282e-21	TMX1	thioredoxin-related transmembrane protein 1	K09580;K01539;K09582;K00591	GO:0005626//insoluble fraction;GO:0031090//organelle membrane;GO:0031224//intrinsic to membrane;GO:0043231//intracellular membrane-bounded organelle	GO:0016667//oxidoreductase activity, acting on a sulfur group of donors;GO:0030611//arsenate reductase activity	GO:0001775//cell activation;GO:0006091//generation of precursor metabolites and energy;GO:0006259//DNA metabolic process;GO:0006355//regulation of transcription, DNA-dependent;GO:0019725//cellular homeostasis;GO:0023052//signaling;GO:0040008//regulation of growth;GO:0043066//negative regulation of apoptotic process;GO:0048193//Golgi vesicle transport;GO:0050896//response to stimulus	gi|151101292|ref|NP_110382.3|/6.92218e-127/1
9792	5565	3.81115	8.56561	1.16833	Up	4.22578e-22	4.59426e-21	SERTAD2	SERTA domain containing 2	K14774	GO:0043231//intracellular membrane-bounded organelle	GO:0003712//transcription cofactor activity;GO:0030528//transcription regulator activity	GO:0006355//regulation of transcription, DNA-dependent;GO:0016049//cell growth	gi|40788871|dbj|BAA09476.2|/6.32947e-155/1
55635	5356	1.55566	8.55423	2.45911	Up	9.31616e-58	4.22108e-56	DEPDC1	DEP domain containing 1	-	GO:0043231//intracellular membrane-bounded organelle;GO:0043234//protein complex	GO:0005488//binding;GO:0008047//enzyme activator activity;GO:0030528//transcription regulator activity	GO:0006351//transcription, DNA-dependent;GO:0007165//signal transduction;GO:0043087//regulation of GTPase activity	gi|38488716|ref|NP_060249.2|/0/1
54906	8636	1.92963	8.54741	2.14716	Up	3.45854e-78	2.51244e-76	FAM208B	family with sequence similarity 208, member B	-	-	-	-	gi|119606839|gb|EAW86433.1|/0/1
100506658	6451	3.82449	8.53702	1.15847	Up	5.72512e-25	7.28802e-24	OCLN	occludin	K06088	GO:0000267//cell fraction;GO:0031224//intrinsic to membrane;GO:0043296//apical junction complex;GO:0044444//cytoplasmic part	GO:0005488//binding;GO:0008172	GO:0006575//cellular modified amino acid metabolic process;GO:0006790//sulfur compound metabolic process;GO:0006915//apoptotic process;GO:0048545//response to steroid hormone stimulus;GO:0065003	gi|4505487|ref|NP_002529.1|/0/1
79075	2291	4.06199	8.5347	1.07115	Up	8.19154e-09	3.66617e-08	DSCC1	defective in sister chromatid cohesion 1 homolog (S. cerevisiae)	K11271	GO:0031981//nuclear lumen;GO:0044427//chromosomal part	GO:0003676//nucleic acid binding	GO:0006260//DNA replication;GO:0006473//protein acetylation;GO:0007064//mitotic sister chromatid cohesion	gi|119612400|gb|EAW91994.1|/0/1
30836	2725	1.31043	8.53406	2.7032	Up	2.51058e-33	4.72043e-32	DNTTIP2	deoxynucleotidyltransferase, terminal, interacting protein 2	K11205	GO:0043231//intracellular membrane-bounded organelle	-	-	gi|54633315|ref|NP_055412.2|/0/1
100506710	4382	3.45717	8.52818	1.30265	Up	1.13269e-20	1.11869e-19	LOC100506710	endogenous Bornavirus-like nucleoprotein 2 pseudogene	-	-	-	-	gi|395741394|ref|XP_003780342.1|/8.47605e-68/1
7690	2415	2.41959	8.52765	1.81738	Up	1.01116e-18	8.87036e-18	ZNF131	zinc finger protein 131	K10500	GO:0043231//intracellular membrane-bounded organelle	GO:0001071//nucleic acid binding transcription factor activity;GO:0003676//nucleic acid binding;GO:0046914//transition metal ion binding	GO:0006351//transcription, DNA-dependent	gi|84872173|ref|NP_003423.1|/0/1
100885776	2967	2.48003	8.50091	1.77726	Up	5.96296e-22	6.44308e-21	UGDH-AS1	UGDH antisense RNA 1	K06478;K06467;K11849	-	-	-	gi|2072948|gb|AAC51261.1|/0/1
1859	6580	4.1442	8.49274	1.03514	Up	2.37024e-21	2.44535e-20	DYRK1A	dual-specificity tyrosine-(Y)-phosphorylation regulated kinase 1A	K08825	GO:0016604//nuclear body	GO:0004713//protein tyrosine kinase activity;GO:0005515//protein binding;GO:0032559	GO:0006468//protein phosphorylation;GO:0006897//endocytosis;GO:0048731	gi|338720792|ref|XP_001495397.3|/0/1
79723	3148	1.9937	8.48992	2.09031	Up	2.0333e-28	3.08416e-27	SUV39H2	suppressor of variegation 3-9 homolog 2 (Drosophila)	K11419	GO:0000790//nuclear chromatin	GO:0018024//histone-lysine N-methyltransferase activity;GO:0046914//transition metal ion binding	GO:0007126//meiosis;GO:0034968//histone lysine methylation;GO:0048869//cellular developmental process	gi|67972070|dbj|BAE02377.1|/0/1
79572	7384	2.68179	8.4768	1.66032	Up	1.76594e-47	5.7491e-46	ATP13A3	ATPase type 13A3	K14951	GO:0031224//intrinsic to membrane	GO:0032559;GO:0042625//ATPase activity, coupled to transmembrane movement of ions;GO:0043169//cation binding	GO:0006811//ion transport;GO:0009206	gi|148839292|ref|NP_078800.3|/0/1
10767	7163	3.56519	8.4476	1.24456	Up	2.29516e-30	3.85745e-29	HBS1L	HBS1-like (S. cerevisiae)	K14416	-	GO:0008135//translation factor activity, nucleic acid binding;GO:0017111//nucleoside-triphosphatase activity;GO:0032561//guanyl ribonucleotide binding	GO:0006412//translation;GO:0009207;GO:0010467//gene expression;GO:0023052//signaling	gi|5729864|ref|NP_006611.1|/0/1
3267	8750	3.95738	8.43605	1.09202	Up	4.51456e-30	7.49443e-29	AGFG1	ArfGAP with FG repeats 1	K15044	GO:0005635//nuclear envelope;GO:0031410//cytoplasmic vesicle;GO:0044297//cell body;GO:0044444//cytoplasmic part	GO:0003676//nucleic acid binding;GO:0046872//metal ion binding	GO:0003006//developmental process involved in reproduction;GO:0006405//RNA export from nucleus;GO:0006997//nucleus organization;GO:0048232//male gamete generation;GO:0048869//cellular developmental process;GO:0050794//regulation of cellular process;GO:0071842	gi|38570132|ref|NP_004495.2|/0/1
5597	4225	1.7416	8.43433	2.27586	Up	2.08298e-41	5.401e-40	MAPK6	mitogen-activated protein kinase 6	K06855	GO:0044424//intracellular part	GO:0004702//receptor signaling protein serine/threonine kinase activity;GO:0032559	GO:0006464//cellular protein modification process;GO:0023052//signaling	gi|297275237|ref|XP_001083937.2|/0/1
84081	2526	2.78449	8.42773	1.59773	Up	2.43816e-16	1.85634e-15	NSRP1	nuclear speckle splicing regulatory protein 1	K13206	GO:0016604//nuclear body	-	-	gi|219520018|gb|AAI43540.1|/0/1
9867	4878	2.28487	8.42002	1.88171	Up	1.8166e-37	4.01708e-36	PJA2	praja ring finger 2, E3 ubiquitin protein ligase	K10634	GO:0012505//endomembrane system;GO:0031090//organelle membrane;GO:0043231//intracellular membrane-bounded organelle;GO:0044430//cytoskeletal part;GO:0044459//plasma membrane part	GO:0003824//catalytic activity;GO:0046914//transition metal ion binding	-	gi|40788262|dbj|BAA23710.2|/0/1
7525	4685	2.42519	8.39645	1.79168	Up	1.01785e-33	1.93657e-32	YES1	v-yes-1 Yamaguchi sarcoma viral oncogene homolog 1	K05705	GO:0005626//insoluble fraction;GO:0016020//membrane;GO:0044444//cytoplasmic part	GO:0004713//protein tyrosine kinase activity;GO:0032559	GO:0003018;GO:0006468//protein phosphorylation;GO:0007599//hemostasis;GO:0008645//hexose transport;GO:0031294	gi|4885661|ref|NP_005424.1|/0/1
64062	3624	2.83662	8.39642	1.5656	Up	4.30834e-22	4.68113e-21	RBM26	RNA binding motif protein 26	K13192	-	GO:0003676//nucleic acid binding;GO:0046914//transition metal ion binding	GO:0006396//RNA processing	gi|426375731|ref|XP_004054676.1|/0/1
9183	2964	3.83333	8.39241	1.13049	Up	1.08237e-11	5.96302e-11	ZW10	zw10 kinetochore protein	K11578	GO:0000776//kinetochore;GO:0005876//spindle microtubule;GO:0031090//organelle membrane;GO:0043231//intracellular membrane-bounded organelle;GO:0044444//cytoplasmic part	GO:0043565//sequence-specific DNA binding	GO:0000070//mitotic sister chromatid segregation;GO:0000075//cell cycle checkpoint;GO:0007346//regulation of mitotic cell cycle;GO:0034502//protein localization to chromosome;GO:0040001//establishment of mitotic spindle localization;GO:0048193//Golgi vesicle transport;GO:0065003	gi|4759344|ref|NP_004715.1|/0/1
54741	4777	3.89618	8.38006	1.1049	Up	2.51888e-17	2.03221e-16	LEPROT	leptin receptor overlapping transcript	K09228;K11447;K00939;K00591	GO:0012505//endomembrane system;GO:0016021//integral to membrane;GO:0031090//organelle membrane;GO:0043231//intracellular membrane-bounded organelle	-	-	gi|310923132|ref|NP_001185612.1|/1.88755e-12/1
9946	1726	3.57355	8.37907	1.22943	Up	3.13922e-08	1.33014e-07	CRYZL1	crystallin, zeta (quinone reductase)-like 1	K00540	GO:0044444//cytoplasmic part	GO:0000166//nucleotide binding;GO:0016655//oxidoreductase activity, acting on NAD(P)H, quinone or similar compound as acceptor;GO:0046914//transition metal ion binding	GO:0051186//cofactor metabolic process	gi|297707853|ref|XP_002830700.1|/0/1
63898	3416	3.61121	8.36576	1.21202	Up	1.34416e-14	9.16969e-14	SH2D4A	SH2 domain containing 4A	K08273;K07901	GO:0031981//nuclear lumen	GO:0005488//binding	-	gi|292658785|ref|NP_001167631.1|/0/1
157695	3436	3.71616	8.35074	1.16809	Up	6.6932e-14	4.34514e-13	C8orf42	chromosome 8 open reading frame 42	-	-	-	-	gi|368711324|ref|NP_001243042.1|/2.75993e-72/1
55225	4376	3.06627	8.32836	1.44155	Up	2.55164e-23	2.92997e-22	RAVER2	ribonucleoprotein, PTB-binding 2	K13214;K11219;K13208	-	-	-	gi|10047233|dbj|BAB13405.1|/0/1
9950	2891	2.43294	8.32418	1.77461	Up	5.66546e-21	5.72407e-20	GOLGA5	golgin A5	K10352;K11499	GO:0012505//endomembrane system;GO:0030137//COPI-coated vesicle;GO:0031224//intrinsic to membrane;GO:0031985//Golgi cisterna	GO:0004672//protein kinase activity;GO:0005083//small GTPase regulator activity;GO:0032559;GO:0042802//identical protein binding	GO:0006464//cellular protein modification process;GO:0006891//intra-Golgi vesicle-mediated transport;GO:0006996//organelle organization	gi|30260188|ref|NP_005104.2|/0/1
59345	6428	3.98968	8.31558	1.05954	Up	3.1497e-21	3.22491e-20	GNB4	guanine nucleotide binding protein (G protein), beta polypeptide 4	K04538	GO:0031234//extrinsic to internal side of plasma membrane	GO:0017111//nucleoside-triphosphatase activity;GO:0060089	GO:0007186//G-protein coupled receptor signaling pathway;GO:0007606//sensory perception of chemical stimulus;GO:0015980//energy derivation by oxidation of organic compounds;GO:0033762//response to glucagon stimulus	gi|11055998|ref|NP_067642.1|/0/1
23369	6111	2.28425	8.31149	1.86339	Up	2.34802e-45	7.00818e-44	PUM2	pumilio homolog 2 (Drosophila)	K14844	-	GO:0005488//binding	-	gi|13491168|ref|NP_056132.1|/0/1
51026	3272	4.03471	8.30962	1.04232	Up	2.91406e-11	1.5524e-10	GOLT1B	golgi transport 1B	K00923	GO:0012505//endomembrane system;GO:0031224//intrinsic to membrane;GO:0043231//intracellular membrane-bounded organelle	GO:0060089	GO:0006810//transport;GO:0007249//I-kappaB kinase/NF-kappaB cascade	gi|332232558|ref|XP_003265471.1|/6.62422e-85/1
23172	3008	1.90662	8.30811	2.12351	Up	3.4741e-27	4.91745e-26	FAM175B	family with sequence similarity 175, member B	K11862	GO:0043234//protein complex	GO:0043130//ubiquitin binding	-	gi|402881762|ref|XP_003904432.1|/0/1
79811	4164	2.41678	8.30782	1.78138	Up	1.27623e-29	2.05836e-28	SLTM	SAFB-like, transcription modulator	K13187	-	GO:0003676//nucleic acid binding;GO:0005488//binding	GO:0006351//transcription, DNA-dependent	gi|62244004|ref|NP_001013865.1|/0/1
586	9682	2.40292	8.29317	1.78714	Up	7.6317e-67	4.25922e-65	BCAT1	branched chain amino-acid transaminase 1, cytosolic	K00826	GO:0043231//intracellular membrane-bounded organelle;GO:0044444//cytoplasmic part	GO:0004084//branched-chain-amino-acid transaminase activity;GO:0005515//protein binding	GO:0008652//cellular amino acid biosynthetic process;GO:0009063//cellular amino acid catabolic process;GO:0022402//cell cycle process	gi|38176287|ref|NP_005495.2|/0/1
989	4380	2.09996	8.26793	1.97717	Up	2.1412e-35	4.35675e-34	SEPT7	septin 7	K04557	GO:0000776//kinetochore;GO:0005624//membrane fraction;GO:0005930//axoneme;GO:0015630//microtubule cytoskeleton;GO:0032155;GO:0032156;GO:0032432//actin filament bundle;GO:0033267//axon part;GO:0044444//cytoplasmic part;GO:0044459//plasma membrane part	GO:0032561//guanyl ribonucleotide binding	GO:0000087//M phase of mitotic cell cycle;GO:0008360//regulation of cell shape;GO:0048858//cell projection morphogenesis;GO:0051259//protein oligomerization	gi|339639597|ref|NP_001229885.1|/0/1
55288	3309	3.69528	8.25167	1.159	Up	3.75392e-13	2.29864e-12	RHOT1	ras homolog family member T1	K07870	GO:0031306//intrinsic to mitochondrial outer membrane	GO:0003824//catalytic activity;GO:0032561//guanyl ribonucleotide binding;GO:0046872//metal ion binding	GO:0009966//regulation of signal transduction;GO:0012501//programmed cell death;GO:0034643//establishment of mitochondrion localization, microtubule-mediated;GO:0035556//intracellular signal transduction	gi|297272321|ref|XP_001109912.2|/0/1
25817	2652	4.0803	8.20183	1.00727	Up	7.4025e-09	3.33169e-08	FAM19A5	family with sequence similarity 19 (chemokine (C-C motif)-like), member A5	-	GO:0031224//intrinsic to membrane	-	-	gi|119593868|gb|EAW73462.1|/8.24829e-123/1
5937	4305	3.84577	8.19696	1.09182	Up	3.4899e-15	2.46198e-14	RBMS1	RNA binding motif, single stranded interacting protein 1	K13208	GO:0043231//intracellular membrane-bounded organelle	GO:0043566//structure-specific DNA binding	GO:0006259//DNA metabolic process;GO:0010467//gene expression	gi|8400718|ref|NP_058520.1|/0/1
83940	1158	2.8968	8.19279	1.49989	Up	1.87777e-07	7.39001e-07	TATDN1	TatD DNase domain containing 1	K03424	GO:0043231//intracellular membrane-bounded organelle	GO:0004520//endodeoxyribonuclease activity	-	gi|397499561|ref|XP_003820514.1|/2.94604e-175/1
5884	3164	2.59922	8.19102	1.65597	Up	1.59978e-20	1.56855e-19	RAD17	RAD17 homolog (S. pombe)	K06662	GO:0031981//nuclear lumen;GO:0044427//chromosomal part	GO:0016462//pyrophosphatase activity;GO:0032559	GO:0000075//cell cycle checkpoint;GO:0006260//DNA replication;GO:0006974//response to DNA damage stimulus;GO:0007165//signal transduction;GO:0016310//phosphorylation	gi|5059034|gb|AAD38878.1|AF112263_1/0/1
114876	4224	3.22784	8.18981	1.34326	Up	4.13226e-20	3.92041e-19	OSBPL1A	oxysterol binding protein-like 1A	K10799	GO:0044464//cell part	GO:0008289//lipid binding	GO:0006810//transport;GO:0010876//lipid localization;GO:0016125//sterol metabolic process	gi|19718741|ref|NP_542164.2|/0/1
1316	4679	3.51525	8.15995	1.21493	Up	4.57782e-19	4.09558e-18	KLF6	Kruppel-like factor 6	K09207	GO:0043231//intracellular membrane-bounded organelle	GO:0001071//nucleic acid binding transcription factor activity;GO:0003677//DNA binding;GO:0030528//transcription regulator activity;GO:0043566//structure-specific DNA binding;GO:0046872//metal ion binding;GO:0046914//transition metal ion binding	GO:0006355//regulation of transcription, DNA-dependent;GO:0006357//regulation of transcription from RNA polymerase II promoter;GO:0007166//cell surface receptor signaling pathway;GO:0009611//response to wounding;GO:0030098//lymphocyte differentiation	gi|236460752|ref|NP_001153597.1|/2.18847e-97/1
219333	4503	2.47515	8.14486	1.71838	Up	7.58412e-30	1.24606e-28	USP12	ubiquitin specific peptidase 12	K11842	-	GO:0004175//endopeptidase activity;GO:0005488//binding;GO:0016790//thiolester hydrolase activity;GO:0019783//small conjugating protein-specific protease activity	GO:0019941//modification-dependent protein catabolic process;GO:0070646//protein modification by small protein removal	gi|56541157|gb|AAH87530.1|/0/1
10672	6311	2.84627	8.13975	1.51591	Up	1.33824e-34	2.62569e-33	GNA13	guanine nucleotide binding protein (G protein), alpha 13	K04639	GO:0005903//brush border;GO:0031234//extrinsic to internal side of plasma membrane;GO:0048770	GO:0017111//nucleoside-triphosphatase activity;GO:0031701//angiotensin receptor binding;GO:0032403//protein complex binding;GO:0032561//guanyl ribonucleotide binding;GO:0050780//dopamine receptor binding;GO:0060089	GO:0001525//angiogenesis;GO:0001775//cell activation;GO:0007188//adenylate cyclase-modulating G-protein coupled receptor signaling pathway;GO:0007265//Ras protein signal transduction;GO:0007599//hemostasis;GO:0009207;GO:0010518//positive regulation of phospholipase activity;GO:0016477//cell migration;GO:0043009//chordate embryonic development;GO:0048869//cellular developmental process;GO:0051480/…	gi|24111250|ref|NP_006563.2|/0/1
389421	5517	2.35366	8.13683	1.78956	Up	3.44818e-38	7.86239e-37	LIN28B	lin-28 homolog B (C. elegans)	K09276;K09277	GO:0043231//intracellular membrane-bounded organelle	GO:0003676//nucleic acid binding;GO:0046914//transition metal ion binding	GO:0006351//transcription, DNA-dependent;GO:0010586//miRNA metabolic process;GO:0035196//production of miRNAs involved in gene silencing by miRNA	gi|431838666|gb|ELK00596.1|/4.18133e-140/1
23091	6409	1.55333	8.1236	2.38676	Up	3.45054e-63	1.80001e-61	ZC3H13	zinc finger CCCH-type containing 13	-	-	-	-	gi|116008442|ref|NP_055885.3|/8.64649e-164/1
55631	2958	1.53644	8.09652	2.39771	Up	4.367e-30	7.26318e-29	LRRC40	leucine rich repeat containing 40	K12796	-	-	-	gi|21361633|ref|NP_060238.3|/0/1
65109	2404	2.07057	8.08539	1.96529	Up	1.44881e-19	1.33842e-18	UPF3B	UPF3 regulator of nonsense transcripts homolog B (yeast)	K14328	GO:0005634//nucleus;GO:0005737//cytoplasm;GO:0031981//nuclear lumen;GO:0044444//cytoplasmic part	GO:0005488//binding	GO:0000377;GO:0000956//nuclear-transcribed mRNA catabolic process;GO:0006351//transcription, DNA-dependent;GO:0006353//DNA-dependent transcription, termination;GO:0006397//mRNA processing;GO:0006405//RNA export from nucleus;GO:0006913//nucleocytoplasmic transport;GO:0008380//RNA splicing	gi|18375528|ref|NP_542199.1|/1.33132e-156/1
9920	6717	4.01134	8.07837	1.00998	Up	5.14824e-20	4.87115e-19	KBTBD11	kelch repeat and BTB (POZ) domain containing 11	K10476	-	-	-	gi|40788336|dbj|BAA34431.2|/0/1
4528	2965	2.33572	8.07741	1.79002	Up	4.10266e-21	4.17147e-20	MTIF2	mitochondrial translational initiation factor 2	K02519	GO:0043231//intracellular membrane-bounded organelle	GO:0008135//translation factor activity, nucleic acid binding;GO:0017111//nucleoside-triphosphatase activity;GO:0032561//guanyl ribonucleotide binding;GO:0043021//ribonucleoprotein complex binding	GO:0006413//translational initiation	gi|53729337|ref|NP_002444.2|/0/1
10714	4068	3.48462	8.07725	1.21286	Up	1.4049e-16	1.08515e-15	POLD3	polymerase (DNA-directed), delta 3, accessory subunit	K03504	GO:0031981//nuclear lumen;GO:0042575	GO:0005488//binding;GO:0034061	GO:0000723//telomere maintenance;GO:0006261//DNA-dependent DNA replication;GO:0006289//nucleotide-excision repair;GO:0051320//S phase	gi|397487339|ref|XP_003814759.1|/0/1
91057	2120	3.31775	8.07704	1.28362	Up	4.63914e-10	2.27683e-09	CCDC34	coiled-coil domain containing 34	-	-	-	-	gi|119588694|gb|EAW68288.1|/9.24903e-90/1
57187	5625	1.30813	8.06288	2.62378	Up	1.76187e-61	8.87497e-60	THOC2	THO complex 2	K12879	GO:0000346//transcription export complex	GO:0003676//nucleic acid binding	GO:0006396//RNA processing;GO:0006406//mRNA export from nucleus	gi|125656165|ref|NP_001075019.1|/0/1
2551	5182	1.6079	8.06002	2.32561	Up	1.68004e-49	5.96669e-48	GABPA	GA binding protein transcription factor, alpha subunit 60kDa	K09441	GO:0031981//nuclear lumen	GO:0001071//nucleic acid binding transcription factor activity;GO:0003712//transcription cofactor activity;GO:0030528//transcription regulator activity;GO:0043565//sequence-specific DNA binding;GO:0046983//protein dimerization activity	GO:0010551;GO:0043009//chordate embryonic development	gi|351708695|gb|EHB11614.1|/0/1
4154	6404	1.7742	8.05768	2.18319	Up	2.56914e-56	1.12073e-54	MBNL1	muscleblind-like splicing regulator 1	K14943	GO:0030529//ribonucleoprotein complex;GO:0043231//intracellular membrane-bounded organelle	GO:0003723//RNA binding;GO:0046872//metal ion binding;GO:0046914//transition metal ion binding	GO:0000245//spliceosomal complex assembly;GO:0000380//alternative mRNA splicing, via spliceosome;GO:0000398//mRNA splicing, via spliceosome;GO:0010468//regulation of gene expression;GO:0014706//striated muscle tissue development;GO:0035108//limb morphogenesis;GO:0042692//muscle cell differentiation;GO:0043009//chordate embryonic development;GO:0048513//organ development	gi|46411174|ref|NP_997180.1|/5.42621e-156/1
57120	4640	3.00841	8.05399	1.4207	Up	2.18144e-23	2.51474e-22	GOPC	golgi-associated PDZ and coiled-coil motif containing	K14548;K12075;K06092	GO:0005624//membrane fraction;GO:0005798//Golgi-associated vesicle;GO:0012505//endomembrane system;GO:0043005//neuron projection;GO:0044430//cytoskeletal part;GO:0044459//plasma membrane part	GO:0005515//protein binding;GO:0030695//GTPase regulator activity	GO:0006997//nucleus organization;GO:0008105//asymmetric protein localization;GO:0043002;GO:0051259//protein oligomerization	gi|9966877|ref|NP_065132.1|/0/1
4238	5346	3.54221	8.05082	1.18449	Up	1.62036e-20	1.58784e-19	MFAP3	microfibrillar-associated protein 3	-	GO:0031224//intrinsic to membrane	-	-	gi|426350718|ref|XP_004042915.1|/8.55501e-142/1
10802	6400	3.21247	8.04464	1.32434	Up	1.44831e-28	2.22176e-27	SEC24A	SEC24 family, member A (S. cerevisiae)	K14007	GO:0012507//ER to Golgi transport vesicle membrane	GO:0046914//transition metal ion binding	GO:0006487//protein N-linked glycosylation;GO:0006901//vesicle coating;GO:0015031//protein transport;GO:0048193//Golgi vesicle transport	gi|397518273|ref|XP_003829318.1|/0/1
55145	2189	1.53243	8.03386	2.39027	Up	2.06232e-22	2.26456e-21	THAP1	THAP domain containing, apoptosis associated protein 1	K00943;K10423	GO:0016604//nuclear body	GO:0003677//DNA binding;GO:0046914//transition metal ion binding	GO:0000278//mitotic cell cycle;GO:0006351//transcription, DNA-dependent;GO:0050673//epithelial cell proliferation	gi|48146629|emb|CAG33537.1|/7.57431e-46/1
51251	1932	3.75261	8.02461	1.09654	Up	1.70303e-07	6.72793e-07	NT5C3A	5'-nucleotidase, cytosolic IIIA	K01081	GO:0043231//intracellular membrane-bounded organelle;GO:0044444//cytoplasmic part	GO:0008252//nucleotidase activity;GO:0016740//transferase activity;GO:0046872//metal ion binding	GO:0006213//pyrimidine nucleoside metabolic process;GO:0006753//nucleoside phosphate metabolic process;GO:0006796//phosphate-containing compound metabolic process;GO:0009112;GO:0046128	gi|70608080|ref|NP_001002009.1|/5.46615e-168/1
55761	4525	3.61097	8.00299	1.14815	Up	9.92748e-17	7.72577e-16	TTC17	tetratricopeptide repeat domain 17	-	-	-	-	gi|21361787|ref|NP_060729.2|/0/1
5599	1417	3.89463	8.00171	1.03882	Up	1.90943e-05	6.20591e-05	MAPK8	mitogen-activated protein kinase 8	K04440	GO:0031981//nuclear lumen;GO:0044444//cytoplasmic part	GO:0016909//SAP kinase activity;GO:0032559	GO:0000165//MAPK cascade;GO:0002224//toll-like receptor signaling pathway;GO:0006355//regulation of transcription, DNA-dependent;GO:0006468//protein phosphorylation;GO:0007169//transmembrane receptor protein tyrosine kinase signaling pathway;GO:0008624;GO:0009416//response to light stimulus;GO:0009612//response to mechanical stimulus;GO:0010038//response to metal ion;GO:0048263//determination of …	gi|20986521|ref|NP_620635.1|/0/1
6877	3283	2.10948	7.99984	1.92309	Up	3.27278e-25	4.23055e-24	TAF5	TAF5 RNA polymerase II, TATA box binding protein (TBP)-associated factor, 100kDa	K03130	GO:0005667//transcription factor complex;GO:0005856//cytoskeleton	GO:0001071//nucleic acid binding transcription factor activity;GO:0004468//lysine N-acetyltransferase activity;GO:0005515//protein binding;GO:0030528//transcription regulator activity;GO:0043565//sequence-specific DNA binding	GO:0006325//chromatin organization;GO:0006352//DNA-dependent transcription, initiation;GO:0006354//DNA-dependent transcription, elongation;GO:0051704	gi|62898962|dbj|BAD97335.1|/0/1
253558	5077	3.32493	7.99883	1.26646	Up	1.94131e-21	2.02062e-20	LCLAT1	lysocardiolipin acyltransferase 1	K13513	GO:0031090//organelle membrane;GO:0031224//intrinsic to membrane;GO:0043231//intracellular membrane-bounded organelle	GO:0016411//acylglycerol O-acyltransferase activity	GO:0006644//phospholipid metabolic process;GO:0032501//multicellular organismal process	gi|42558246|ref|NP_872357.2|/0/1
50808	4333	3.02178	7.98379	1.40168	Up	2.3404e-21	2.41883e-20	AK3	adenylate kinase 3	K00944	GO:0044429//mitochondrial part	GO:0005515//protein binding;GO:0016776//phosphotransferase activity, phosphate group as acceptor;GO:0019205//nucleobase-containing compound kinase activity;GO:0032559;GO:0032561//guanyl ribonucleotide binding	GO:0006754//ATP biosynthetic process;GO:0006796//phosphate-containing compound metabolic process;GO:0007599//hemostasis	gi|359320281|ref|XP_003639300.1|/9.0946e-105/1
79886	2987	3.80382	7.97918	1.06879	Up	2.0847e-10	1.04562e-09	CAAP1	caspase activity and apoptosis inhibitor 1	K14018	-	-	-	gi|15779196|gb|AAH14658.1|/3.62832e-116/1
55081	3223	3.92818	7.96928	1.02059	Up	2.11564e-10	1.06084e-09	IFT57	intraflagellar transport 57 homolog (Chlamydomonas)	K04638	GO:0005815//microtubule organizing center;GO:0042995//cell projection;GO:0043231//intracellular membrane-bounded organelle	GO:0003676//nucleic acid binding	GO:0006915//apoptotic process	gi|8922256|ref|NP_060480.1|/0/1
54931	1861	2.67471	7.95774	1.57298	Up	1.43692e-11	7.82805e-11	TRMT10C	tRNA methyltransferase 10 homolog C (S. cerevisiae)	K15445	GO:0043231//intracellular membrane-bounded organelle	GO:0005488//binding;GO:0016741	GO:0006399//tRNA metabolic process	gi|109032830|ref|XP_001090390.1|/0/1
113251	6537	2.35058	7.94684	1.75736	Up	7.09172e-43	1.92099e-41	LARP4	La ribonucleoprotein domain family, member 4	K11090;K15191	-	GO:0003676//nucleic acid binding	-	gi|40353736|ref|NP_954660.1|/0/1
55958	4412	2.42809	7.94572	1.71036	Up	2.02166e-28	3.0718e-27	KLHL9	kelch-like family member 9	K10447	GO:0031461//cullin-RING ubiquitin ligase complex	GO:0019787//small conjugating protein ligase activity	GO:0000087//M phase of mitotic cell cycle;GO:0032446//protein modification by small protein conjugation	gi|7243089|dbj|BAA92592.1|/0/1
3987	4689	3.71545	7.94515	1.09654	Up	4.7677e-16	3.58189e-15	LIMS1	LIM and senescent cell antigen-like domains 1	K05760	GO:0005924//cell-substrate adherens junction;GO:0032991//macromolecular complex;GO:0044444//cytoplasmic part	GO:0005515//protein binding;GO:0043169//cation binding;GO:0046914//transition metal ion binding	GO:0009792//embryo development ending in birth or egg hatching;GO:0031589//cell-substrate adhesion;GO:0051259//protein oligomerization	gi|441643292|ref|XP_004090506.1|/0/1
54439	6555	1.84889	7.92501	2.09975	Up	5.08914e-54	2.03797e-52	RBM27	RNA binding motif protein 27	K13193	GO:0005634//nucleus	GO:0046872//metal ion binding	-	gi|168229174|ref|NP_061862.1|/0/1
91746	6249	3.56716	7.92428	1.1515	Up	2.07926e-22	2.28031e-21	YTHDC1	YTH domain containing 1	K12850;K00939;K09642	GO:0044451//nucleoplasm part	-	GO:0000377	gi|426344480|ref|XP_004038792.1|/8.29879e-180/1
115209	1928	2.91851	7.92124	1.44049	Up	1.30909e-10	6.66873e-10	OMA1	OMA1 zinc metallopeptidase homolog (S. cerevisiae)	-	GO:0005740//mitochondrial envelope;GO:0031224//intrinsic to membrane	GO:0004175//endopeptidase activity;GO:0043169//cation binding	GO:0019538//protein metabolic process	gi|21686999|ref|NP_660286.1|/0/1
27324	3123	3.01448	7.89104	1.3883	Up	1.91903e-15	1.38151e-14	TOX3	TOX high mobility group box family member 3	-	-	GO:0010843;GO:0030528//transcription regulator activity;GO:0042802//identical protein binding	GO:0045767	gi|226246533|ref|NP_001139660.1|/4.26561e-166/1
9255	3159	2.12377	7.87436	1.89053	Up	1.88954e-23	2.18684e-22	AIMP1	aminoacyl tRNA synthetase complex-interacting multifunctional protein 1	K15437	GO:0016023//cytoplasmic membrane-bounded vesicle;GO:0043234//protein complex;GO:0044421//extracellular region part	GO:0003723//RNA binding;GO:0005102//receptor binding;GO:0042802//identical protein binding	GO:0001935//endothelial cell proliferation;GO:0002376//immune system process;GO:0006412//translation;GO:0006952//defense response;GO:0007154//cell communication;GO:0012501//programmed cell death;GO:0019318//hexose metabolic process;GO:0023052//signaling;GO:0042221//response to chemical stimulus;GO:0048646//anatomical structure formation involved in morphogenesis	gi|215490011|ref|NP_001135888.1|/4.36513e-161/1
2983	3266	3.90959	7.86436	1.00831	Up	3.1842e-10	1.57908e-09	GUCY1B3	guanylate cyclase 1, soluble, beta 3	K12319	GO:0043227//membrane-bounded organelle;GO:0043234//protein complex;GO:0044444//cytoplasmic part	GO:0004871//signal transducer activity;GO:0005506//iron ion binding;GO:0009975//cyclase activity;GO:0016829//lyase activity;GO:0031072//heat shock protein binding;GO:0032561//guanyl ribonucleotide binding;GO:0046983//protein dimerization activity	GO:0000041//transition metal ion transport;GO:0001775//cell activation;GO:0003013;GO:0006164//purine nucleotide biosynthetic process;GO:0007165//signal transduction;GO:0007599//hemostasis;GO:0009124//nucleoside monophosphate biosynthetic process	gi|4504215|ref|NP_000848.1|/0/1
80224	3072	3.452	7.83373	1.18227	Up	4.2839e-12	2.43488e-11	NUBPL	nucleotide binding protein-like	K03593	GO:0043231//intracellular membrane-bounded organelle	GO:0032559;GO:0043169//cation binding;GO:0051536//iron-sulfur cluster binding	GO:0007005//mitochondrion organization;GO:0010257	gi|320118881|ref|NP_001188502.1|/8.92729e-123/1
56907	5444	2.9219	7.82089	1.42043	Up	2.02954e-26	2.75729e-25	SPIRE1	spire homolog 1 (Drosophila)	K02098	GO:0043232;GO:0044444//cytoplasmic part	GO:0008092//cytoskeletal protein binding;GO:0046914//transition metal ion binding	GO:0051234//establishment of localization	gi|20521774|dbj|BAA86449.2|/0/1
55900	2665	1.94899	7.81451	2.00343	Up	2.35658e-21	2.43412e-20	ZNF302	zinc finger protein 302	K09228	-	GO:0005488//binding	-	gi|332854829|ref|XP_001156083.2|/0/1
9984	2133	2.07998	7.81085	1.90891	Up	2.17932e-16	1.66359e-15	THOC1	THO complex 1	K12878	GO:0000346//transcription export complex;GO:0016604//nuclear body;GO:0034399//nuclear periphery	GO:0003676//nucleic acid binding;GO:0030528//transcription regulator activity	GO:0006354//DNA-dependent transcription, elongation;GO:0006396//RNA processing;GO:0006406//mRNA export from nucleus;GO:0012501//programmed cell death;GO:0023052//signaling	gi|154448890|ref|NP_005122.2|/0/1
118924	3089	2.59226	7.79062	1.58752	Up	4.0214e-18	3.40869e-17	FRA10AC1	fragile site, folic acid type, rare, fra(10)(q23.3) or fra(10)(q24.2) candidate 1	K13121	GO:0043231//intracellular membrane-bounded organelle	GO:0005488//binding	-	gi|426365627|ref|XP_004049870.1|/3.69103e-162/1
7764	5653	3.29242	7.77734	1.24013	Up	2.204e-22	2.4126e-21	ZNF217	zinc finger protein 217	K09228	GO:0016585//chromatin remodeling complex;GO:0031981//nuclear lumen	GO:0001071//nucleic acid binding transcription factor activity;GO:0030528//transcription regulator activity;GO:0043565//sequence-specific DNA binding;GO:0046914//transition metal ion binding	GO:0010467//gene expression	gi|5730124|ref|NP_006517.1|/0/1
9318	4124	1.62682	7.77119	2.25608	Up	5.1069e-37	1.10566e-35	COPS2	COP9 signalosome subunit 2	K12176	GO:0031981//nuclear lumen;GO:0043234//protein complex	GO:0003712//transcription cofactor activity;GO:0005488//binding;GO:0030528//transcription regulator activity;GO:0060089	GO:0006355//regulation of transcription, DNA-dependent;GO:0023052//signaling;GO:0030154//cell differentiation	gi|3309166|gb|AAC33899.1|/0/1
4591	4520	2.89676	7.75587	1.42085	Up	4.8669e-22	5.27498e-21	TRIM37	tripartite motif containing 37	K10608	GO:0042579//microbody	GO:0003824//catalytic activity;GO:0046914//transition metal ion binding	-	gi|4240285|dbj|BAA74921.1|/0/1
134430	6611	2.12785	7.75288	1.86533	Up	8.12682e-46	2.46752e-44	WDR36	WD repeat domain 36	K14554	GO:0030684//preribosome	-	GO:0042254//ribosome biogenesis;GO:0050953//sensory perception of light stimulus	gi|21281677|ref|NP_644810.1|/0/1
8732	4463	3.05499	7.75123	1.34326	Up	4.13226e-20	3.92252e-19	RNGTT	RNA guanylyltransferase and 5'-phosphatase	K13917	GO:0031981//nuclear lumen	GO:0004721//phosphoprotein phosphatase activity;GO:0008192;GO:0019204//nucleotide phosphatase activity;GO:0032561//guanyl ribonucleotide binding	GO:0006351//transcription, DNA-dependent;GO:0006397//mRNA processing;GO:0006470//protein dephosphorylation;GO:0051704	gi|134142828|ref|NP_003791.3|/0/1
55012	1843	3.17055	7.72158	1.28416	Up	1.3516e-08	5.91662e-08	PPP2R3C	protein phosphatase 2, regulatory subunit B'', gamma	K11583	GO:0043231//intracellular membrane-bounded organelle	GO:0046872//metal ion binding	-	gi|31542242|ref|NP_060387.2|/0/1
55109	4514	1.86981	7.71492	2.04476	Up	1.43865e-35	2.9546e-34	AGGF1	angiogenic factor with G patch and FHA domains 1	K13094	GO:0044444//cytoplasmic part	GO:0043498//cell surface binding	GO:0001935//endothelial cell proliferation;GO:0010467//gene expression;GO:0030154//cell differentiation;GO:0045765//regulation of angiogenesis	gi|39725952|ref|NP_060516.2|/0/1
120103	2493	2.4307	7.70393	1.66422	Up	1.07947e-15	7.90052e-15	SLC36A4	solute carrier family 36 (proton/amino acid symporter), member 4	K14209	GO:0031224//intrinsic to membrane	GO:0015291//secondary active transmembrane transporter activity	GO:0015837//amine transport	gi|40807351|ref|NP_689526.2|/0/1
6619	3095	3.35642	7.70075	1.19808	Up	3.23224e-12	1.85513e-11	SNAPC3	small nuclear RNA activating complex, polypeptide 3, 50kDa	K15210	GO:0031981//nuclear lumen	GO:0003676//nucleic acid binding	GO:0006351//transcription, DNA-dependent	gi|89242152|ref|NP_001034786.1|/0/1
148362	1686	2.37471	7.68576	1.69444	Up	2.68978e-11	1.43553e-10	BROX	BRO1 domain and CAAX motif containing	K01104;K12200	GO:0044464//cell part	-	-	gi|297280727|ref|XP_001099998.2|/0/1
57590	4607	3.05345	7.68475	1.33156	Up	2.72594e-20	2.62012e-19	WDFY1	WD repeat and FYVE domain containing 1	K03362;K12182	GO:0005768//endosome	GO:0035091//phosphatidylinositol binding;GO:0046914//transition metal ion binding	-	gi|7243268|dbj|BAA92673.1|/0/1
134218	6218	2.47117	7.68468	1.63679	Up	6.23148e-36	1.30106e-34	DNAJC21	DnaJ (Hsp40) homolog, subfamily C, member 21	K09506	GO:0030529//ribonucleoprotein complex	GO:0005515//protein binding;GO:0046872//metal ion binding;GO:0046914//transition metal ion binding	GO:0044267//cellular protein metabolic process	gi|68077168|ref|NP_919259.3|/0/1
7321	2680	2.86675	7.68443	1.42252	Up	1.38947e-13	8.80882e-13	UBE2D1	ubiquitin-conjugating enzyme E2D 1	K06689	GO:0031981//nuclear lumen;GO:0044444//cytoplasmic part	GO:0019787//small conjugating protein ligase activity;GO:0032559	GO:0000209//protein polyubiquitination;GO:0007050//cell cycle arrest;GO:0007178//transmembrane receptor protein serine/threonine kinase signaling pathway;GO:0043161//proteasomal ubiquitin-dependent protein catabolic process;GO:0045841//negative regulation of mitotic metaphase/anaphase transition;GO:0051439//regulation of ubiquitin-protein ligase activity involved in mitotic cell cycle	gi|327283514|ref|XP_003226486.1|/6.91835e-85/1
51028	4427	2.63985	7.68359	1.54132	Up	5.40636e-24	6.41754e-23	VPS36	vacuolar protein sorting 36 homolog (S. cerevisiae)	K12190	GO:0000323//lytic vacuole;GO:0005768//endosome	GO:0032182//small conjugating protein binding	GO:0006351//transcription, DNA-dependent;GO:0016192//vesicle-mediated transport	gi|71051598|ref|NP_057159.2|/0/1
22908	3707	2.74392	7.67784	1.48446	Up	2.60044e-19	2.36869e-18	SACM1L	SAC1 suppressor of actin mutations 1-like (yeast)	K01099	GO:0031227//intrinsic to endoplasmic reticulum membrane	GO:0016791//phosphatase activity	GO:0006796//phosphate-containing compound metabolic process;GO:0046488//phosphatidylinositol metabolic process	gi|40788386|dbj|BAA74874.2|/0/1
9991	8009	2.40496	7.67083	1.67337	Up	3.86558e-47	1.24236e-45	PTBP3	polypyrimidine tract binding protein 3	K13218	GO:0043231//intracellular membrane-bounded organelle	GO:0003676//nucleic acid binding	GO:0006396//RNA processing;GO:0050793//regulation of developmental process	gi|410043020|ref|XP_003951546.1|/0/1
8615	3998	1.78635	7.66884	2.10199	Up	1.36106e-32	2.47953e-31	USO1	USO1 vesicle transport factor	K10421;K16072;K10381	GO:0012505//endomembrane system;GO:0042598;GO:0043231//intracellular membrane-bounded organelle;GO:0044444//cytoplasmic part	GO:0005488//binding;GO:0022892	GO:0006906//vesicle fusion;GO:0015031//protein transport	gi|4505541|ref|NP_003706.1|/0/1
83737	6535	2.36786	7.666	1.69489	Up	1.97959e-39	4.70923e-38	ITCH	itchy E3 ubiquitin protein ligase	K05632	GO:0005626//insoluble fraction;GO:0016020//membrane;GO:0031982//vesicle;GO:0043231//intracellular membrane-bounded organelle;GO:0044444//cytoplasmic part	GO:0019787//small conjugating protein ligase activity;GO:0042379//chemokine receptor binding	GO:0000209//protein polyubiquitination;GO:0001818//negative regulation of cytokine production;GO:0002666//positive regulation of T cell tolerance induction;GO:0002698;GO:0006915//apoptotic process;GO:0006952//defense response;GO:0009896;GO:0016049//cell growth;GO:0016579//protein deubiquitination;GO:0019941//modification-dependent protein catabolic process;GO:0030260//entry into host cell;GO:0042…	gi|380420335|ref|NP_001244066.1|/0/1
5930	6853	2.96854	7.66481	1.3685	Up	1.56549e-30	2.6565e-29	RBBP6	retinoblastoma binding protein 6	K10624	GO:0031981//nuclear lumen;GO:0043232;GO:0043234//protein complex	GO:0019787//small conjugating protein ligase activity;GO:0046914//transition metal ion binding	GO:0032446//protein modification by small protein conjugation	gi|33620769|ref|NP_008841.2|/0/1
2110	2349	2.90217	7.6344	1.39538	Up	1.04129e-11	5.74393e-11	ETFDH	electron-transferring-flavoprotein dehydrogenase	K00311	GO:0031304//intrinsic to mitochondrial inner membrane	GO:0016649//oxidoreductase activity, acting on the CH-NH group of donors, quinone or similar compound as acceptor;GO:0016722//oxidoreductase activity, oxidizing metal ions;GO:0043169//cation binding;GO:0048038//quinone binding;GO:0050662//coenzyme binding;GO:0051536//iron-sulfur cluster binding	GO:0006635//fatty acid beta-oxidation;GO:0006950//response to stress;GO:0022900//electron transport chain;GO:0051234//establishment of localization	gi|119703746|ref|NP_004444.2|/0/1
5586	6104	1.8614	7.6197	2.03334	Up	1.26147e-46	3.96011e-45	PKN2	protein kinase N2	K06071	GO:0043231//intracellular membrane-bounded organelle	GO:0004674//protein serine/threonine kinase activity;GO:0019899//enzyme binding;GO:0032559	GO:0006464//cellular protein modification process;GO:0023052//signaling	gi|5453974|ref|NP_006247.1|/0/1
87178	4622	2.87966	7.60974	1.40195	Up	1.07653e-21	1.14215e-20	PNPT1	polyribonucleotide nucleotidyltransferase 1	K00962	GO:0005740//mitochondrial envelope;GO:0016020//membrane	GO:0003676//nucleic acid binding;GO:0008408//3'-5' exonuclease activity;GO:0016779//nucleotidyltransferase activity	GO:0006401//RNA catabolic process;GO:0010467//gene expression	gi|188528628|ref|NP_149100.2|/0/1
60558	4230	2.40466	7.6038	1.66089	Up	3.3671e-25	4.34608e-24	GUF1	GUF1 GTPase homolog (S. cerevisiae)	K02355;K14536;K03596	GO:0019866//organelle inner membrane;GO:0043231//intracellular membrane-bounded organelle	GO:0017111//nucleoside-triphosphatase activity;GO:0032561//guanyl ribonucleotide binding	GO:0010467//gene expression	gi|157426893|ref|NP_068746.2|/0/1
23473	4385	2.46772	7.59887	1.62261	Up	3.04328e-25	3.93678e-24	CAPN7	calpain 7	K08576	GO:0043231//intracellular membrane-bounded organelle	GO:0004197//cysteine-type endopeptidase activity	GO:0019538//protein metabolic process	gi|7656959|ref|NP_055111.1|/0/1
3570	5928	2.09921	7.5922	1.85467	Up	3.92956e-40	9.5681e-39	IL6R	interleukin 6 receptor	K05055	GO:0005887//integral to plasma membrane;GO:0044421//extracellular region part	GO:0004896//cytokine receptor activity;GO:0005126//cytokine receptor binding;GO:0019838//growth factor binding;GO:0042802//identical protein binding	GO:0001818//negative regulation of cytokine production;GO:0001819//positive regulation of cytokine production;GO:0001934//positive regulation of protein phosphorylation;GO:0002237//response to molecule of bacterial origin;GO:0002251;GO:0002444;GO:0002526//acute inflammatory response;GO:0002687//positive regulation of leukocyte migration;GO:0008284//positive regulation of cell proliferation;GO:001…	gi|4504673|ref|NP_000556.1|/0/1
134510	2410	2.73891	7.58519	1.46958	Up	9.32068e-13	5.54697e-12	UBLCP1	ubiquitin-like domain containing CTD phosphatase 1	K01090	GO:0043231//intracellular membrane-bounded organelle	GO:0016791//phosphatase activity	GO:0006796//phosphate-containing compound metabolic process	gi|114050863|ref|NP_001039459.1|/7.79867e-165/1
27333	2838	3.16469	7.58275	1.26066	Up	5.55786e-12	3.13465e-11	GOLIM4	golgi integral membrane protein 4	K10352	GO:0000139//Golgi membrane;GO:0016023//cytoplasmic membrane-bounded vesicle;GO:0031224//intrinsic to membrane;GO:0031981//nuclear lumen	-	GO:0051234//establishment of localization	gi|7657138|ref|NP_055313.1|/0/1
7174	4716	2.56986	7.58073	1.56065	Up	1.42583e-25	1.8706e-24	TPP2	tripeptidyl peptidase II	K01280	GO:0000267//cell fraction;GO:0043231//intracellular membrane-bounded organelle	GO:0004175//endopeptidase activity;GO:0005488//binding;GO:0008236//serine-type peptidase activity;GO:0008238//exopeptidase activity	GO:0019538//protein metabolic process	gi|186972143|ref|NP_003282.2|/0/1
4763	12444	2.16523	7.57747	1.80719	Up	2.22274e-79	1.65575e-77	NF1	neurofibromin 1	K08052	GO:0043005//neuron projection;GO:0043231//intracellular membrane-bounded organelle	GO:0005083//small GTPase regulator activity;GO:0005488//binding	GO:0001503//ossification;GO:0001822//kidney development;GO:0001935//endothelial cell proliferation;GO:0007010//cytoskeleton organization;GO:0007160//cell-matrix adhesion;GO:0007405//neuroblast proliferation;GO:0007632//visual behavior;GO:0009611//response to wounding;GO:0010594//regulation of endothelial cell migration;GO:0010741//negative regulation of intracellular protein kinase cascade;GO:001…	gi|4557793|ref|NP_000258.1|/0/1
22936	6063	2.96269	7.57581	1.35449	Up	1.66294e-26	2.27153e-25	ELL2	elongation factor, RNA polymerase II, 2	K15183	GO:0043231//intracellular membrane-bounded organelle;GO:0043234//protein complex	GO:0003711//transcription elongation regulator activity	GO:0006354//DNA-dependent transcription, elongation	gi|155722987|ref|NP_036213.2|/0/1
9581	6903	1.95947	7.57577	1.95093	Up	1.58908e-49	5.66654e-48	PREPL	prolyl endopeptidase-like	K14210	GO:0044444//cytoplasmic part	GO:0004175//endopeptidase activity	GO:0019538//protein metabolic process	gi|70778815|ref|NP_006027.2|/0/1
2770	3318	3.68526	7.56676	1.03791	Up	1.91306e-10	9.6283e-10	GNAI1	guanine nucleotide binding protein (G protein), alpha inhibiting activity polypeptide 1	K04630	GO:0005626//insoluble fraction;GO:0005815//microtubule organizing center;GO:0031234//extrinsic to internal side of plasma membrane;GO:0043231//intracellular membrane-bounded organelle	GO:0001664//G-protein coupled receptor binding;GO:0017111//nucleoside-triphosphatase activity;GO:0032403//protein complex binding;GO:0032561//guanyl ribonucleotide binding;GO:0060089	GO:0001775//cell activation;GO:0007188//adenylate cyclase-modulating G-protein coupled receptor signaling pathway;GO:0007599//hemostasis;GO:0009207;GO:0050804//regulation of synaptic transmission	gi|402864386|ref|XP_003896449.1|/0/1
6938	4806	2.54425	7.55914	1.57098	Up	3.38374e-26	4.57234e-25	TCF12	transcription factor 12	K15603	GO:0043231//intracellular membrane-bounded organelle;GO:0043234//protein complex	GO:0001071//nucleic acid binding transcription factor activity;GO:0030528//transcription regulator activity;GO:0043565//sequence-specific DNA binding	GO:0002376//immune system process;GO:0006355//regulation of transcription, DNA-dependent;GO:0048513//organ development	gi|46370080|ref|NP_996919.1|/0/1
10780	4600	3.38743	7.54553	1.15543	Up	3.0253e-16	2.29641e-15	ZNF234	zinc finger protein 234	K09228	GO:0043231//intracellular membrane-bounded organelle	GO:0003676//nucleic acid binding;GO:0046914//transition metal ion binding	GO:0006351//transcription, DNA-dependent	gi|24307913|ref|NP_006621.1|/0/1
51194	4480	2.4637	7.54104	1.61394	Up	2.18504e-25	2.837e-24	IPO11	importin 11	-	GO:0043231//intracellular membrane-bounded organelle	GO:0005488//binding;GO:0022892	GO:0006606//protein import into nucleus	gi|402871650|ref|XP_003899767.1|/0/1
3800	6958	2.06839	7.53252	1.86462	Up	8.65038e-47	2.73023e-45	KIF5C	kinesin family member 5C	K10396	GO:0005875//microtubule associated complex;GO:0042995//cell projection	GO:0003774//motor activity;GO:0005102//receptor binding;GO:0032559	GO:0007017//microtubule-based process;GO:0007411//axon guidance	gi|40788283|dbj|BAA25457.2|/0/1
100129361	4840	3.75603	7.52994	1.00343	Up	8.3306e-14	5.36258e-13	LOC100129361	chromosome X open reading frame 69-like	-	-	-	-	gi|296487241|tpg|DAA29354.1|/5.48062e-22/1
6451	2090	2.12277	7.52868	1.82645	Up	9.75628e-15	6.72082e-14	SH3BGRL	SH3 domain binding glutamic acid-rich protein like	-	GO:0043231//intracellular membrane-bounded organelle	GO:0019904//protein domain specific binding;GO:0030674//protein binding, bridging	-	gi|4506925|ref|NP_003013.1|/2.41324e-58/1
10026	4626	2.26899	7.52813	1.73024	Up	1.10835e-28	1.71219e-27	PIGK	phosphatidylinositol glycan anchor biosynthesis, class K	K05290	GO:0030176//integral to endoplasmic reticulum membrane	GO:0004175//endopeptidase activity;GO:0035091//phosphatidylinositol binding	GO:0006457//protein folding;GO:0006497//protein lipidation	gi|114557239|ref|XP_001168438.1|/0/1
51326	5273	3.52969	7.52597	1.09234	Up	6.69916e-17	5.26705e-16	ARL17A	ADP-ribosylation factor-like 17A	K06883	GO:0043231//intracellular membrane-bounded organelle	GO:0032561//guanyl ribonucleotide binding	GO:0006810//transport;GO:0035556//intracellular signal transduction	gi|62088268|dbj|BAD92581.1|/7.68603e-102/1
64151	4766	1.45309	7.52548	2.37266	Up	9.6003e-44	2.6747e-42	NCAPG	non-SMC condensin I complex, subunit G	K06678	GO:0000793//condensed chromosome;GO:0043231//intracellular membrane-bounded organelle	GO:0005488//binding	GO:0000070//mitotic sister chromatid segregation	gi|21359945|ref|NP_071741.2|/0/1
54505	4491	1.01198	7.52257	2.89405	Up	3.37494e-51	1.25969e-49	DHX29	DEAH (Asp-Glu-Ala-His) box polypeptide 29	K13026;K14442	GO:0044424//intracellular part	GO:0008135//translation factor activity, nucleic acid binding;GO:0032559;GO:0042623//ATPase activity, coupled	-	gi|25989134|gb|AAK64516.1|/0/1
9652	5704	1.44178	7.50496	2.37999	Up	4.42198e-52	1.68265e-50	TTC37	tetratricopeptide repeat domain 37	K12600	-	-	-	gi|40788230|dbj|BAA20827.2|/0/1
6197	7723	2.53605	7.49049	1.56248	Up	1.91487e-40	4.74133e-39	RPS6KA3	ribosomal protein S6 kinase, 90kDa, polypeptide 3	K04373	GO:0030529//ribonucleoprotein complex;GO:0031981//nuclear lumen;GO:0044444//cytoplasmic part	GO:0004672//protein kinase activity;GO:0004869//cysteine-type endopeptidase inhibitor activity;GO:0032559;GO:0046872//metal ion binding	GO:0000165//MAPK cascade;GO:0002224//toll-like receptor signaling pathway;GO:0006464//cellular protein modification process;GO:0006796//phosphate-containing compound metabolic process;GO:0006935//chemotaxis;GO:0007169//transmembrane receptor protein tyrosine kinase signaling pathway;GO:0007267//cell-cell signaling;GO:0007399//nervous system development;GO:0010466//negative regulation of peptidase…	gi|4759050|ref|NP_004577.1|/0/1
8805	4007	2.59249	7.47837	1.52838	Up	4.45642e-21	4.52593e-20	TRIM24	tripartite motif containing 24	K08881	GO:0000790//nuclear chromatin	GO:0003712//transcription cofactor activity;GO:0005102//receptor binding;GO:0010843;GO:0016301//kinase activity;GO:0019787//small conjugating protein ligase activity;GO:0019899//enzyme binding;GO:0030528//transcription regulator activity;GO:0042393//histone binding;GO:0046914//transition metal ion binding	GO:0006355//regulation of transcription, DNA-dependent;GO:0006468//protein phosphorylation;GO:0006915//apoptotic process;GO:0008283//cell proliferation;GO:0009057//macromolecule catabolic process;GO:0009966//regulation of signal transduction;GO:0010608//posttranscriptional regulation of gene expression;GO:0032446//protein modification by small protein conjugation;GO:0043627//response to estrogen …	gi|47419911|ref|NP_056989.2|/0/1
2591	3280	1.61655	7.47805	2.20975	Up	5.2343e-28	7.77187e-27	GALNT3	UDP-N-acetyl-alpha-D-galactosamine:polypeptide N-acetylgalactosaminyltransferase 3 (GalNAc-T3)	K00710	GO:0000139//Golgi membrane;GO:0005626//insoluble fraction;GO:0031224//intrinsic to membrane	GO:0008376//acetylgalactosaminyltransferase activity;GO:0030246//carbohydrate binding;GO:0046914//transition metal ion binding	GO:0006493//protein O-linked glycosylation	gi|153266878|ref|NP_004473.2|/0/1
121441	3977	1.36044	7.4766	2.45831	Up	4.88628e-38	1.1084e-36	NEDD1	neural precursor cell expressed, developmentally down-regulated 1	K14549;K14963	GO:0005813//centrosome;GO:0005819//spindle	-	GO:0000087//M phase of mitotic cell cycle	gi|206597465|ref|NP_001128647.1|/0/1
85465	8143	2.61787	7.45935	1.51066	Up	2.0763e-40	5.1194e-39	EPT1	ethanolaminephosphotransferase 1 (CDP-ethanolamine-specific)	K00993	GO:0031224//intrinsic to membrane	GO:0017169//CDP-alcohol phosphatidyltransferase activity;GO:0043169//cation binding	GO:0006644//phospholipid metabolic process	gi|12697993|dbj|BAB21815.1|/0/1
83891	3237	3.00861	7.43442	1.30512	Up	7.00112e-14	4.53666e-13	SNX25	sorting nexin 25	-	-	GO:0005543//phospholipid binding;GO:0060089	GO:0006810//transport;GO:0009987//cellular process	gi|38708169|ref|NP_114159.2|/0/1
1997	3760	1.89942	7.41576	1.96503	Up	2.09528e-27	3.01432e-26	ELF1	E74-like factor 1 (ets domain transcription factor)	K09428	GO:0031981//nuclear lumen	GO:0001071//nucleic acid binding transcription factor activity;GO:0003677//DNA binding;GO:0030528//transcription regulator activity	GO:0001816//cytokine production;GO:0006357//regulation of transcription from RNA polymerase II promoter;GO:0050856//regulation of T cell receptor signaling pathway	gi|27363484|ref|NP_758961.1|/0/1
201965	2593	3.5889	7.40682	1.04531	Up	2.14462e-08	9.23852e-08	RWDD4	RWD domain containing 4	-	-	-	-	gi|116256479|ref|NP_689895.2|/4.61679e-78/1
9829	5968	3.26369	7.40561	1.18211	Up	5.77924e-21	5.83567e-20	DNAJC6	DnaJ (Hsp40) homolog, subfamily C, member 6	K09526	GO:0044444//cytoplasmic part	GO:0004721//phosphoprotein phosphatase activity;GO:0019904//protein domain specific binding	GO:0048193//Golgi vesicle transport	gi|40788272|dbj|BAA32318.2|/0/1
8452	6790	3.15545	7.39514	1.22873	Up	5.36752e-25	6.83775e-24	CUL3	cullin 3	K03869	GO:0000922//spindle pole;GO:0031461//cullin-RING ubiquitin ligase complex;GO:0043231//intracellular membrane-bounded organelle	GO:0019787//small conjugating protein ligase activity;GO:0019899//enzyme binding	GO:0000904//cell morphogenesis involved in differentiation;GO:0006917//induction of apoptosis;GO:0007067//mitosis;GO:0007166//cell surface receptor signaling pathway;GO:0007266//Rho protein signal transduction;GO:0008283//cell proliferation;GO:0032446//protein modification by small protein conjugation;GO:0043009//chordate embryonic development;GO:0043161//proteasomal ubiquitin-dependent protein c…	gi|40788303|dbj|BAA31592.2|/0/1
79048	3477	3.42337	7.38711	1.10959	Up	1.03239e-11	5.69838e-11	SECISBP2	SECIS binding protein 2	-	GO:0043231//intracellular membrane-bounded organelle	GO:0003729//mRNA binding	GO:0010467//gene expression	gi|83779010|ref|NP_076982.3|/0/1
2004	2180	3.67317	7.37708	1.00603	Up	6.92682e-07	2.57722e-06	ELK3	ELK3, ETS-domain protein (SRF accessory protein 2)	K09430	GO:0031981//nuclear lumen	GO:0003712//transcription cofactor activity;GO:0043565//sequence-specific DNA binding	GO:0009987//cellular process;GO:0010467//gene expression;GO:0023052//signaling	gi|44955921|ref|NP_005221.2|/2.55982e-151/1
55681	3818	1.07699	7.36371	2.77342	Up	4.71296e-41	1.19731e-39	SCYL2	SCY1-like 2 (S. cerevisiae)	K08876	GO:0030135//coated vesicle;GO:0031090//organelle membrane	GO:0005515//protein binding;GO:0016301//kinase activity;GO:0032559	GO:0002090//regulation of receptor internalization;GO:0006464//cellular protein modification process;GO:0007041//lysosomal transport;GO:0030178//negative regulation of Wnt receptor signaling pathway	gi|47604944|ref|NP_060458.3|/0/1
23637	4999	3.22529	7.35987	1.19025	Up	6.90718e-18	5.77954e-17	RABGAP1	RAB GTPase activating protein 1	K10352;K11837	GO:0005815//microtubule organizing center	GO:0005099//Ras GTPase activator activity;GO:0008092//cytoskeletal protein binding	GO:0032318//regulation of Ras GTPase activity	gi|164519084|ref|NP_036329.3|/0/1
8887	3506	1.75925	7.35901	2.06455	Up	4.47568e-27	6.2946e-26	TAX1BP1	Tax1 (human T-cell leukemia virus type I) binding protein 1	K11498;K10421	GO:0044444//cytoplasmic part	GO:0019899//enzyme binding;GO:0046914//transition metal ion binding	GO:0001818//negative regulation of cytokine production;GO:0043066//negative regulation of apoptotic process;GO:0043433//negative regulation of sequence-specific DNA binding transcription factor activity	gi|332634744|ref|NP_001193831.1|/0/1
8723	2534	3.67246	7.35099	1.00119	Up	1.0257e-07	4.13004e-07	SNX4	sorting nexin 4	K08545	GO:0005769//early endosome;GO:0030286//dynein complex	GO:0005543//phospholipid binding	GO:0016197//endosomal transport	gi|4507145|ref|NP_003785.1|/0/1
79657	3687	1.58484	7.34293	2.21202	Up	8.61348e-31	1.47301e-29	RPAP3	RNA polymerase II associated protein 3	K09553	-	-	-	gi|225735593|ref|NP_001139547.1|/0/1
9530	4478	2.12649	7.33771	1.78685	Up	2.50524e-28	3.77396e-27	BAG4	BCL2-associated athanogene 4	K09558	GO:0031981//nuclear lumen	GO:0004871//signal transducer activity	GO:0043066//negative regulation of apoptotic process;GO:0044267//cellular protein metabolic process	gi|402878036|ref|XP_003902712.1|/2.67269e-169/1
51115	3064	2.50747	7.32554	1.5467	Up	2.00802e-16	1.5375e-15	RMDN1	regulator of microtubule dynamics 1	K11447;K08857;K00939;K00591	GO:0005819//spindle;GO:0043231//intracellular membrane-bounded organelle	-	-	gi|116875831|ref|NP_057117.2|/7.37003e-163/1
23411	4110	3.3437	7.3191	1.13022	Up	7.83834e-14	5.05681e-13	SIRT1	sirtuin 1	K11411	GO:0000790//nuclear chromatin;GO:0000792//heterochromatin;GO:0012505//endomembrane system;GO:0016585//chromatin remodeling complex;GO:0016604//nuclear body;GO:0019866//organelle inner membrane	GO:0003712//transcription cofactor activity;GO:0008134//transcription factor binding;GO:0016763//transferase activity, transferring pentosyl groups;GO:0017136//NAD-dependent histone deacetylase activity;GO:0019904//protein domain specific binding;GO:0030528//transcription regulator activity;GO:0046914//transition metal ion binding;GO:0051287//NAD binding	GO:0000060//protein import into nucleus, translocation;GO:0006282//regulation of DNA repair;GO:0006338//chromatin remodeling;GO:0006342//chromatin silencing;GO:0006473//protein acetylation;GO:0006476//protein deacetylation;GO:0006641//triglyceride metabolic process;GO:0007568//aging;GO:0008283//cell proliferation;GO:0009968//negative regulation of signal transduction;GO:0010551;GO:0022602//ovulat…	gi|7657575|ref|NP_036370.2|/0/1
9933	2232	1.93924	7.30889	1.91416	Up	3.94222e-16	2.97443e-15	KIAA0020	KIAA0020	K14844	GO:0031981//nuclear lumen	GO:0003676//nucleic acid binding	-	gi|109948283|ref|NP_055693.4|/0/1
5565	5431	3.60632	7.30703	1.01876	Up	3.05726e-15	2.16633e-14	PRKAB2	protein kinase, AMP-activated, beta 2 non-catalytic subunit	K07199	GO:0031981//nuclear lumen;GO:0043234//protein complex;GO:0044444//cytoplasmic part	GO:0016772//transferase activity, transferring phosphorus-containing groups;GO:0019900//kinase binding	GO:0003333//amino acid transmembrane transport;GO:0006633//fatty acid biosynthetic process;GO:0006796//phosphate-containing compound metabolic process;GO:0007169//transmembrane receptor protein tyrosine kinase signaling pathway;GO:0015980//energy derivation by oxidation of organic compounds;GO:0019217//regulation of fatty acid metabolic process;GO:0022402//cell cycle process	gi|4885561|ref|NP_005390.1|/6.17692e-147/1
2764	4125	2.75442	7.29249	1.40466	Up	7.93824e-19	7.01983e-18	GMFB	glia maturation factor, beta	-	GO:0044464//cell part	GO:0005102//receptor binding;GO:0008092//cytoskeletal protein binding;GO:0019887//protein kinase regulator activity;GO:0060089	GO:0006464//cellular protein modification process;GO:0023052//signaling;GO:0048731	gi|13529185|gb|AAH05359.1|/3.09722e-79/1
7516	3094	2.97279	7.2919	1.29448	Up	5.8789e-13	3.54671e-12	XRCC2	X-ray repair complementing defective repair in Chinese hamster cells 2	K10879	GO:0043231//intracellular membrane-bounded organelle	GO:0003676//nucleic acid binding;GO:0032559;GO:0042623//ATPase activity, coupled	GO:0000725//recombinational repair;GO:0010212//response to ionizing radiation;GO:0010720//positive regulation of cell development;GO:0022403;GO:0043009//chordate embryonic development;GO:0043066//negative regulation of apoptotic process	gi|426358561|ref|XP_004046576.1|/6.30749e-146/1
9541	1809	2.21324	7.29109	1.71997	Up	1.09198e-11	6.01224e-11	CIR1	corepressor interacting with RBPJ, 1	K06066	GO:0016585//chromatin remodeling complex;GO:0016604//nuclear body	GO:0001071//nucleic acid binding transcription factor activity;GO:0003712//transcription cofactor activity;GO:0005488//binding	GO:0006355//regulation of transcription, DNA-dependent;GO:0006396//RNA processing	gi|471370269|ref|XP_004375647.1|/1.99325e-106/1
36	5941	2.2039	7.28347	1.72457	Up	4.30138e-35	8.62238e-34	ACADSB	acyl-CoA dehydrogenase, short/branched chain	K09478	GO:0044429//mitochondrial part	GO:0003995//acyl-CoA dehydrogenase activity;GO:0050662//coenzyme binding	GO:0006732//coenzyme metabolic process;GO:0009062//fatty acid catabolic process;GO:0009063//cellular amino acid catabolic process	gi|15559225|gb|AAH13756.1|/0/1
493869	3750	2.30847	7.28127	1.65725	Up	1.45848e-21	1.5335e-20	GPX8	glutathione peroxidase 8 (putative)	K00432	GO:0031224//intrinsic to membrane	GO:0004601//peroxidase activity	GO:0006950//response to stress;GO:0008152//metabolic process	gi|192455698|ref|NP_001008398.2|/6.91818e-110/1
9787	3084	1.6842	7.27803	2.11149	Up	2.09412e-24	2.5548e-23	DLGAP5	discs, large (Drosophila) homolog-associated protein 5	K15008	GO:0000922//spindle pole;GO:0043231//intracellular membrane-bounded organelle	GO:0005488//binding;GO:0016791//phosphatase activity	GO:0000070//mitotic sister chromatid segregation;GO:0007154//cell communication;GO:0030071//regulation of mitotic metaphase/anaphase transition	gi|28207859|emb|CAD62583.1|/0/1
10085	2974	2.32865	7.2749	1.64343	Up	3.30022e-17	2.64439e-16	EDIL3	EGF-like repeats and discoidin I-like domains 3	K03902	-	GO:0005102//receptor binding;GO:0046872//metal ion binding	GO:0010810//regulation of cell-substrate adhesion;GO:0032501//multicellular organismal process	gi|31317224|ref|NP_005702.3|/0/1
9801	7827	3.04154	7.27271	1.25769	Up	4.12152e-29	6.48669e-28	MRPL19	mitochondrial ribosomal protein L19	K09061	GO:0005635//nuclear envelope;GO:0030529//ribonucleoprotein complex	GO:0005198//structural molecule activity	GO:0010467//gene expression	gi|94557305|ref|NP_055578.2|/8.42813e-169/1
51319	1766	1.59312	7.27208	2.19051	Up	3.29906e-15	2.33296e-14	RSRC1	arginine/serine-rich coiled-coil 1	-	GO:0016604//nuclear body	GO:0005488//binding	GO:0000398//mRNA splicing, via spliceosome;GO:0051169//nuclear transport	gi|427197591|ref|NP_001258763.1|/7.07809e-57/1
79072	2451	2.82555	7.26949	1.36332	Up	2.7495e-11	1.46651e-10	FASTKD3	FAST kinase domains 3	K08290	GO:0043231//intracellular membrane-bounded organelle	GO:0016301//kinase activity;GO:0032559	GO:0012501//programmed cell death;GO:0015980//energy derivation by oxidation of organic compounds	gi|40068497|ref|NP_076996.2|/0/1
56925	1132	2.67656	7.25669	1.43893	Up	2.63144e-06	9.28557e-06	LXN	latexin	-	GO:0044424//intracellular part	GO:0004866//endopeptidase inhibitor activity;GO:0005488//binding	GO:0019222//regulation of metabolic process;GO:0050961//detection of temperature stimulus involved in sensory perception	gi|194473714|ref|NP_064554.3|/2.96156e-125/1
5163	4576	2.9559	7.25642	1.29566	Up	2.1317e-18	1.83883e-17	PDK1	pyruvate dehydrogenase kinase, isozyme 1	K12077	GO:0044429//mitochondrial part	GO:0004673//protein histidine kinase activity;GO:0032559	GO:0006086//acetyl-CoA biosynthetic process from pyruvate;GO:0006468//protein phosphorylation;GO:0019318//hexose metabolic process;GO:0035556//intracellular signal transduction	gi|426337723|ref|XP_004032847.1|/0/1
23093	4773	3.51403	7.22356	1.03958	Up	7.69608e-14	4.96868e-13	TTLL5	tubulin tyrosine ligase-like family, member 5	K06047;K00273	GO:0005815//microtubule organizing center;GO:0042995//cell projection;GO:0043231//intracellular membrane-bounded organelle	GO:0016881//acid-amino acid ligase activity	GO:0043412//macromolecule modification	gi|50658079|ref|NP_055887.3|/0/1
2182	5351	1.43578	7.22167	2.3305	Up	4.92092e-46	1.50977e-44	ACSL4	acyl-CoA synthetase long-chain family member 4	K01897	GO:0031224//intrinsic to membrane;GO:0031966//mitochondrial membrane;GO:0042598;GO:0044297//cell body;GO:0044439	GO:0015645//fatty acid ligase activity;GO:0032559	GO:0006631//fatty acid metabolic process;GO:0006641//triglyceride metabolic process;GO:0006869//lipid transport;GO:0007610//behavior;GO:0031667//response to nutrient levels;GO:0034097//response to cytokine stimulus;GO:0035336//long-chain fatty-acyl-CoA metabolic process;GO:0048609//multicellular organismal reproductive process;GO:0048856//anatomical structure development	gi|12669909|ref|NP_075266.1|/0/1
55193	7592	2.38027	7.20827	1.59853	Up	1.36391e-39	3.26668e-38	PBRM1	polybromo 1	K11757	GO:0043231//intracellular membrane-bounded organelle	GO:0003676//nucleic acid binding	GO:0000087//M phase of mitotic cell cycle;GO:0008283//cell proliferation;GO:0016568//chromatin modification	gi|93102371|ref|NP_060783.3|/0/1
55247	2402	2.92823	7.17695	1.29334	Up	3.1998e-10	1.58636e-09	NEIL3	nei endonuclease VIII-like 3 (E. coli)	K10569	-	-	-	gi|157388969|ref|NP_060718.2|/0/1
64844	3484	2.36048	7.17302	1.6035	Up	5.16044e-19	4.6051e-18	MARCH7	membrane-associated ring finger (C3HC4) 7, E3 ubiquitin protein ligase	K10662	-	GO:0046872//metal ion binding	-	gi|12383066|ref|NP_073737.1|/0/1
3612	3597	1.86516	7.17283	1.94324	Up	4.0309e-25	5.1612e-24	IMPA1	inositol(myo)-1(or 4)-monophosphatase 1	K01092	GO:0043005//neuron projection;GO:0044297//cell body;GO:0044424//intracellular part	GO:0004437//inositol or phosphatidylinositol phosphatase activity;GO:0042802//identical protein binding;GO:0043169//cation binding	GO:0010038//response to metal ion;GO:0023052//signaling;GO:0046474//glycerophospholipid biosynthetic process;GO:0046838//phosphorylated carbohydrate dephosphorylation	gi|221625487|ref|NP_001138350.1|/5.45738e-134/1
6491	5019	2.30692	7.16918	1.63584	Up	1.96019e-27	2.82229e-26	STIL	SCL/TAL1 interrupting locus	K11447;K01539;K00939;K00591	GO:0044444//cytoplasmic part	-	GO:0003143//embryonic heart tube morphogenesis;GO:0006915//apoptotic process;GO:0007166//cell surface receptor signaling pathway;GO:0007420//brain development;GO:0009855//determination of bilateral symmetry;GO:0009880//embryonic pattern specification;GO:0014020;GO:0040007//growth;GO:0048568//embryonic organ development	gi|115298663|ref|NP_001041631.1|/0/1
81579	5235	2.81117	7.16069	1.34893	Up	8.57842e-22	9.15656e-21	PLA2G12A	phospholipase A2, group XIIA	K01047	GO:0044424//intracellular part	GO:0004623//phospholipase A2 activity;GO:0046872//metal ion binding	GO:0006629//lipid metabolic process;GO:0019637//organophosphate metabolic process	gi|296195784|ref|XP_002745544.1|/1.64508e-96/1
1111	4174	3.03319	7.15144	1.2374	Up	1.22802e-15	8.94681e-15	CHEK1	checkpoint kinase 1	K02216	GO:0000228//nuclear chromosome;GO:0015630//microtubule cytoskeleton;GO:0044427//chromosomal part	GO:0004672//protein kinase activity;GO:0032559	GO:0000077//DNA damage checkpoint;GO:0006310//DNA recombination;GO:0006468//protein phosphorylation;GO:0008283//cell proliferation;GO:0009612//response to mechanical stimulus;GO:0019953//sexual reproduction;GO:0031000//response to caffeine	gi|426370961|ref|XP_004052424.1|/0/1
375444	2540	1.74669	7.15142	2.03361	Up	3.71268e-19	3.34369e-18	C5orf34	chromosome 5 open reading frame 34	-	-	-	-	gi|38348408|ref|NP_940968.1|/0/1
51646	2639	3.52634	7.14619	1.019	Up	5.51754e-08	2.28285e-07	YPEL5	yippee-like 5 (Drosophila)	-	-	GO:0016671//oxidoreductase activity, acting on a sulfur group of donors, disulfide as acceptor	GO:0008152//metabolic process	gi|350582577|ref|XP_003481305.1|/7.54144e-68/1
729852	2286	1.94077	7.13624	1.87854	Up	9.1717e-16	6.75486e-15	LOC729852	uncharacterized LOC729852	-	-	-	-	gi|119614012|gb|EAW93606.1|/1.24465e-63/1
51377	5108	2.1608	7.13487	1.72332	Up	8.79396e-30	1.43678e-28	UCHL5	ubiquitin carboxyl-terminal hydrolase L5	K05610	GO:0000790//nuclear chromatin;GO:0043234//protein complex;GO:0044444//cytoplasmic part	GO:0008238//exopeptidase activity;GO:0016790//thiolester hydrolase activity;GO:0019783//small conjugating protein-specific protease activity;GO:0032403//protein complex binding;GO:0061135	GO:0009653//anatomical structure morphogenesis;GO:0010466//negative regulation of peptidase activity;GO:0010498//proteasomal protein catabolic process;GO:0019941//modification-dependent protein catabolic process;GO:0021537//telencephalon development;GO:0070646//protein modification by small protein removal	gi|410034215|ref|XP_514069.4|/0/1
22920	4120	3.30932	7.13285	1.10794	Up	3.64298e-13	2.2346e-12	KIFAP3	kinesin-associated protein 3	-	GO:0000228//nuclear chromosome;GO:0005815//microtubule organizing center;GO:0005819//spindle;GO:0005871//kinesin complex	GO:0005088//Ras guanyl-nucleotide exchange factor activity;GO:0008092//cytoskeletal protein binding	GO:0007265//Ras protein signal transduction;GO:0007599//hemostasis;GO:0008283//cell proliferation;GO:0022409//positive regulation of cell-cell adhesion;GO:0023052//signaling;GO:0033036;GO:0047496//vesicle transport along microtubule;GO:0065003	gi|325197191|ref|NP_001191445.1|/0/1
51068	2758	2.90337	7.1315	1.29648	Up	1.67382e-11	9.07644e-11	NMD3	NMD3 homolog (S. cerevisiae)	K07562	GO:0031981//nuclear lumen	-	GO:0006810//transport	gi|19923796|ref|NP_057022.2|/0/1
7586	5494	2.32412	7.11794	1.61477	Up	3.70488e-29	5.84666e-28	ZKSCAN1	zinc finger with KRAB and SCAN domains 1	K09229	GO:0043231//intracellular membrane-bounded organelle	GO:0001071//nucleic acid binding transcription factor activity;GO:0003676//nucleic acid binding;GO:0046914//transition metal ion binding	GO:0006351//transcription, DNA-dependent	gi|18490219|gb|AAH22378.1|/0/1
22823	4144	2.48067	7.09154	1.51537	Up	1.84819e-20	1.80106e-19	MTF2	metal response element binding transcription factor 2	K11485	GO:0043231//intracellular membrane-bounded organelle	GO:0003676//nucleic acid binding;GO:0046914//transition metal ion binding	-	gi|332221902|ref|XP_003260102.1|/0/1
84318	2386	1.85943	7.0796	1.92881	Up	8.29888e-17	6.48707e-16	CCDC77	coiled-coil domain containing 77	K10395;K06267;K15208	-	-	-	gi|14150165|ref|NP_115734.1|/0/1
137886	5088	2.40324	7.07196	1.55713	Up	1.19775e-25	1.57491e-24	UBXN2B	UBX domain protein 2B	K14012	GO:0043231//intracellular membrane-bounded organelle;GO:0044444//cytoplasmic part	-	-	gi|426359708|ref|XP_004047108.1|/1.50909e-171/1
285237	2782	2.76164	7.06998	1.35618	Up	3.16462e-12	1.81811e-11	C3orf38	chromosome 3 open reading frame 38	-	-	-	GO:0012501//programmed cell death	gi|197333715|ref|NP_776185.2|/0/1
57688	5519	3.39196	7.04377	1.05423	Up	9.72282e-16	7.13982e-15	ZSWIM6	zinc finger, SWIM-type containing 6	-	-	GO:0046914//transition metal ion binding	-	gi|210147522|ref|NP_065979.1|/0/1
10659	9256	2.85254	7.03739	1.30279	Up	7.50224e-35	1.48859e-33	CELF2	CUGBP, Elav-like family member 2	K13207	GO:0000267//cell fraction;GO:0043231//intracellular membrane-bounded organelle	GO:0003676//nucleic acid binding	GO:0000245//spliceosomal complex assembly;GO:0044057	gi|471389774|ref|XP_004379750.1|/0/1
9665	7760	3.22119	7.03731	1.12743	Up	8.7808e-24	1.03048e-22	KIAA0430	KIAA0430	-	GO:0042579//microbody	GO:0003676//nucleic acid binding	-	gi|85797660|ref|NP_055462.2|/0/1
9653	6770	2.58936	7.02392	1.43968	Up	6.9062e-30	1.13787e-28	HS2ST1	heparan sulfate 2-O-sulfotransferase 1	K02513	GO:0012505//endomembrane system;GO:0031224//intrinsic to membrane;GO:0043231//intracellular membrane-bounded organelle	GO:0034483//heparan sulfate sulfotransferase activity	GO:0001838//embryonic epithelial tube formation;GO:0005975//carbohydrate metabolic process;GO:0015012//heparan sulfate proteoglycan biosynthetic process	gi|40788265|dbj|BAA32293.2|/1.96918e-126/1
2820	6046	2.3267	7.00389	1.58987	Up	8.93832e-31	1.52559e-29	GPD2	glycerol-3-phosphate dehydrogenase 2 (mitochondrial)	K00111	GO:0019866//organelle inner membrane;GO:0043231//intracellular membrane-bounded organelle;GO:0043234//protein complex	GO:0016616//oxidoreductase activity, acting on the CH-OH group of donors, NAD or NADP as acceptor;GO:0046872//metal ion binding;GO:0052590//sn-glycerol-3-phosphate:ubiquinone oxidoreductase activity	GO:0006006//glucose metabolic process;GO:0006071//glycerol metabolic process;GO:0006629//lipid metabolic process;GO:0019674//NAD metabolic process	gi|285002231|ref|NP_001076581.2|/0/1
672	7287	1.88591	7.0019	1.89249	Up	1.72701e-46	5.39268e-45	BRCA1	breast cancer 1, early onset	K10605	GO:0000152//nuclear ubiquitin ligase complex;GO:0000931//gamma-tubulin large complex;GO:0005694//chromosome;GO:0031981//nuclear lumen;GO:0044429//mitochondrial part	GO:0003677//DNA binding;GO:0003712//transcription cofactor activity;GO:0008092//cytoskeletal protein binding;GO:0019787//small conjugating protein ligase activity;GO:0019899//enzyme binding;GO:0030528//transcription regulator activity;GO:0035258//steroid hormone receptor binding;GO:0046914//transition metal ion binding	GO:0000077//DNA damage checkpoint;GO:0000209//protein polyubiquitination;GO:0000725//recombinational repair;GO:0006282//regulation of DNA repair;GO:0006631//fatty acid metabolic process;GO:0007417//central nervous system development;GO:0007549//dosage compensation;GO:0008283//cell proliferation;GO:0008629;GO:0009314//response to radiation;GO:0009792//embryo development ending in birth or egg hatc…	gi|6552299|ref|NP_009225.1|/0/1
79101	1323	2.45373	6.99611	1.51158	Up	2.26492e-07	8.84043e-07	TAF1D	TATA box binding protein (TBP)-associated factor, RNA polymerase I, D, 41kDa	K15215	GO:0043231//intracellular membrane-bounded organelle	GO:0003676//nucleic acid binding	-	gi|13129136|ref|NP_077021.1|/1.71762e-130/1
65977	2516	2.66653	6.98971	1.39027	Up	1.87501e-11	1.0133e-10	PLEKHA3	pleckstrin homology domain containing, family A (phosphoinositide binding specific) member 3	K08051	GO:0044424//intracellular part	GO:0035091//phosphatidylinositol binding	-	gi|54792084|ref|NP_061964.3|/4.97533e-154/1
5584	4884	2.48146	6.98832	1.49375	Up	4.73806e-23	5.3566e-22	PRKCI	protein kinase C, iota	K06069	GO:0030427//site of polarized growth;GO:0043231//intracellular membrane-bounded organelle;GO:0044444//cytoplasmic part;GO:0044459//plasma membrane part	GO:0004674//protein serine/threonine kinase activity;GO:0008289//lipid binding;GO:0032559;GO:0046914//transition metal ion binding	GO:0001754//eye photoreceptor cell differentiation;GO:0006464//cellular protein modification process;GO:0006605//protein targeting;GO:0007043//cell-cell junction assembly;GO:0007169//transmembrane receptor protein tyrosine kinase signaling pathway;GO:0010828//positive regulation of glucose transport;GO:0030036//actin cytoskeleton organization;GO:0032868//response to insulin stimulus;GO:0035088//e…	gi|332818337|ref|XP_526377.3|/0/1
3070	3165	2.39326	6.9821	1.54468	Up	3.64858e-16	2.75761e-15	HELLS	helicase, lymphoid-specific	K11654;K14819	GO:0000775//chromosome, centromeric region;GO:0043231//intracellular membrane-bounded organelle	GO:0003676//nucleic acid binding;GO:0017111//nucleoside-triphosphatase activity;GO:0032559	GO:0000087//M phase of mitotic cell cycle;GO:0006259//DNA metabolic process;GO:0006342//chromatin silencing;GO:0031055//chromatin remodeling at centromere;GO:0032943//mononuclear cell proliferation;GO:0043066//negative regulation of apoptotic process;GO:0048731	gi|21914927|ref|NP_060533.2|/0/1
253943	5156	2.66536	6.97869	1.38862	Up	7.32848e-22	7.87017e-21	YTHDF3	YTH domain family, member 3	-	-	-	-	gi|397522811|ref|XP_003831444.1|/0/1
55186	4677	1.9666	6.97603	1.8267	Up	5.8315e-29	9.1046e-28	SLC25A36	solute carrier family 25 (pyrimidine nucleotide carrier ), member 36	K15116	GO:0019866//organelle inner membrane;GO:0031224//intrinsic to membrane;GO:0043231//intracellular membrane-bounded organelle	-	GO:0006810//transport;GO:0043627//response to estrogen stimulus	gi|431916930|gb|ELK16686.1|/1.79896e-179/1
79993	3902	2.41267	6.96798	1.53011	Up	2.70088e-19	2.45636e-18	ELOVL7	ELOVL fatty acid elongase 7	K10250	GO:0031090//organelle membrane;GO:0031224//intrinsic to membrane;GO:0043231//intracellular membrane-bounded organelle	GO:0004312//fatty acid synthase activity;GO:0005488//binding	GO:0000038//very long-chain fatty acid metabolic process;GO:0006641//triglyceride metabolic process;GO:0019368//fatty acid elongation, unsaturated fatty acid;GO:0035336//long-chain fatty-acyl-CoA metabolic process	gi|157388947|ref|NP_079206.2|/1.17653e-160/1
49854	7479	1.18641	6.96138	2.55277	Up	3.16482e-68	1.82418e-66	ZBTB21	zinc finger and BTB domain containing 21	K09228;K10510	GO:0043231//intracellular membrane-bounded organelle	GO:0000166//nucleotide binding;GO:0003676//nucleic acid binding;GO:0046914//transition metal ion binding	-	gi|6330683|dbj|BAA86541.1|/0/1
144363	1149	2.0719	6.94793	1.74563	Up	9.92498e-08	4.0037e-07	LYRM5	LYR motif containing 5	-	GO:0043231//intracellular membrane-bounded organelle	-	-	gi|115430227|ref|NP_001001660.2|/2.0215e-44/1
10427	4649	2.53707	6.94338	1.45247	Up	4.73138e-21	4.80241e-20	SEC24B	SEC24 family, member B (S. cerevisiae)	K14007	GO:0012507//ER to Golgi transport vesicle membrane	GO:0046914//transition metal ion binding	GO:0006487//protein N-linked glycosylation;GO:0006901//vesicle coating;GO:0015031//protein transport;GO:0048193//Golgi vesicle transport	gi|112382214|ref|NP_001036199.1|/0/1
54819	2136	2.22904	6.93322	1.63711	Up	3.58368e-12	2.05082e-11	ZCCHC10	zinc finger, CCHC domain containing 10	-	-	GO:0046914//transition metal ion binding	-	gi|8923106|ref|NP_060135.1|/1.04852e-32/1
160760	3748	2.74277	6.91472	1.33404	Up	2.6934e-15	1.91623e-14	PPTC7	PTC7 protein phosphatase homolog (S. cerevisiae)	-	GO:0043231//intracellular membrane-bounded organelle	GO:0016791//phosphatase activity;GO:0043169//cation binding	GO:0006796//phosphate-containing compound metabolic process	gi|466043239|ref|XP_004276782.1|/2.95942e-161/1
51167	2259	3.2094	6.91423	1.10726	Up	1.22139e-07	4.88222e-07	CYB5R4	cytochrome b5 reductase 4	K00326	GO:0043231//intracellular membrane-bounded organelle;GO:0044444//cytoplasmic part	GO:0005506//iron ion binding;GO:0016653//oxidoreductase activity, acting on NAD(P)H, heme protein as acceptor;GO:0050664//oxidoreductase activity, acting on NAD(P)H, oxygen as acceptor	GO:0009593//detection of chemical stimulus;GO:0030072//peptide hormone secretion;GO:0033500//carbohydrate homeostasis;GO:0048856//anatomical structure development	gi|84875541|ref|NP_057314.2|/0/1
56254	3970	3.2163	6.90692	1.10264	Up	2.69296e-12	1.55578e-11	RNF20	ring finger protein 20, E3 ubiquitin protein ligase	K10696	GO:0031981//nuclear lumen;GO:0043234//protein complex	GO:0003712//transcription cofactor activity;GO:0019787//small conjugating protein ligase activity;GO:0019899//enzyme binding;GO:0046914//transition metal ion binding	GO:0006355//regulation of transcription, DNA-dependent;GO:0006513//protein monoubiquitination;GO:0016477//cell migration;GO:0016574//histone ubiquitination;GO:0019941//modification-dependent protein catabolic process	gi|119579361|gb|EAW58957.1|/0/1
10406	570	1.89841	6.90129	1.86207	Up	0.000102109	0.000304716	WFDC2	WAP four-disulfide core domain 2	-	GO:0044421//extracellular region part	GO:0004866//endopeptidase inhibitor activity	GO:0010466//negative regulation of peptidase activity;GO:0019538//protein metabolic process;GO:0048232//male gamete generation	gi|56699495|ref|NP_006094.3|/1.15135e-55/1
463	16064	3.03127	6.89983	1.18664	Up	2.1123e-50	7.7042e-49	ZFHX3	zinc finger homeobox 3	K09378	GO:0043231//intracellular membrane-bounded organelle;GO:0043234//protein complex	GO:0000981//sequence-specific DNA binding RNA polymerase II transcription factor activity;GO:0005515//protein binding;GO:0030528//transcription regulator activity;GO:0043565//sequence-specific DNA binding;GO:0046872//metal ion binding;GO:0046914//transition metal ion binding	GO:0006357//regulation of transcription from RNA polymerase II promoter;GO:0045661//regulation of myoblast differentiation	gi|976347|gb|AAC14462.1|/0/1
90459	4615	2.2275	6.89426	1.62997	Up	2.53698e-24	3.08012e-23	ERI1	exoribonuclease 1	K01175	GO:0030529//ribonucleoprotein complex;GO:0031981//nuclear lumen	GO:0003729//mRNA binding;GO:0004527//exonuclease activity;GO:0043021//ribonucleoprotein complex binding;GO:0043169//cation binding	GO:0000956//nuclear-transcribed mRNA catabolic process;GO:0006364//rRNA processing;GO:0016458//gene silencing	gi|31543184|ref|NP_699163.2|/1.35789e-179/1
60487	1967	1.81541	6.88189	1.92251	Up	1.06824e-13	6.80425e-13	TRMT11	tRNA methyltransferase 11 homolog (S. cerevisiae)	K15430	-	GO:0005488//binding;GO:0016741	GO:0006399//tRNA metabolic process;GO:0006730//one-carbon metabolic process	gi|94420683|ref|NP_001026882.2|/0/1
286133	4170	2.05001	6.88085	1.74695	Up	3.28172e-24	3.93806e-23	SCARA5	scavenger receptor class A, member 5 (putative)	K06558	GO:0016021//integral to membrane	GO:0004888//transmembrane signaling receptor activity	GO:0006826//iron ion transport;GO:0006875//cellular metal ion homeostasis;GO:0016192//vesicle-mediated transport;GO:0051260//protein homooligomerization	gi|47271477|ref|NP_776194.2|/0/1
8187	2406	3.19322	6.87649	1.10666	Up	5.23656e-08	2.17633e-07	ZNF239	zinc finger protein 239	K09228	GO:0043231//intracellular membrane-bounded organelle	GO:0003676//nucleic acid binding;GO:0046914//transition metal ion binding	-	gi|426364522|ref|XP_004049354.1|/0/1
6772	4326	3.25179	6.87342	1.07979	Up	8.07504e-13	4.82526e-12	STAT1	signal transducer and activator of transcription 1, 91kDa	K11220	GO:0031981//nuclear lumen;GO:0043005//neuron projection;GO:0044444//cytoplasmic part	GO:0001071//nucleic acid binding transcription factor activity;GO:0003677//DNA binding;GO:0046872//metal ion binding;GO:0060089	GO:0000302//response to reactive oxygen species;GO:0001959//regulation of cytokine-mediated signaling pathway;GO:0002237//response to molecule of bacterial origin;GO:0003013;GO:0006351//transcription, DNA-dependent;GO:0006915//apoptotic process;GO:0007243//intracellular protein kinase cascade;GO:0008284//positive regulation of cell proliferation;GO:0012502//induction of programmed cell death;GO:0…	gi|6274552|ref|NP_009330.1|/0/1
4752	2424	2.81238	6.87316	1.28918	Up	6.98658e-10	3.38545e-09	NEK3	NIMA-related kinase 3	K08857	GO:0043231//intracellular membrane-bounded organelle	GO:0004672//protein kinase activity;GO:0032559;GO:0043169//cation binding	GO:0000087//M phase of mitotic cell cycle;GO:0006464//cellular protein modification process	gi|119629310|gb|EAX08905.1|/0/1
[truncated: 1,784 more rows]

## Sheet: Genes down-regulated by TCF11
GeneID	Gene_length	Control-RPKM	TCF11-RPKM	log2 Ratio(TCF11/Control)	Up-Down-Regulation(TCF11/Control)	P-value	FDR	Symbol	Description	KEGG Orthology	GO Component	GO Function	GO Process	Blast nr
[truncated: 59 more rows]
